# Supplementary material for: Efficient spatially targeted gene editing using a near-infrared activatable protein-conjugated nanoparticle for brain applications
Source: Nat Commun. 2022 Jul 16;13:4135. doi: 10.1038/s41467-022-31791-6 (PMC9287341; doi:10.1038/s41467-022-31791-6)
Supplement: Supplementary file 4 — Source data [file 41467_2022_31791_MOESM4_ESM.xlsx]

## Sheet: Fig 2
Fig. 2b				Fig. 2c
Wavelength (nm)	Absorbance	Fluorescence		NIR exposure time (min)	% protein release
250	2	0.00181		15	98.12	99.25	95.87
251	1.514	0		10	99.98	100.76	98.62
252	1.523	0.00227		8	89.13	95.4	91.44
253	1.534	0.00408		6	87.38	88.25	83.11						Fig. 2f
254	1.543	0		2	73.91	73.06	71.57						% co-localization of NPs with LAMP1
255	1.558	0.00151		1	57.69	57.2	55.97						Cre-UCNPs without HCQ	Cre-UCNPs with HCQ
256	1.572	0.00408		0	0	0	0						72.4362	110.038
257	1.586	0.00408											39.5551	4.72056
258	1.595	0.00257											89.6907	16.115
259	1.603	0.00287		Fig. 2d									136.245	94.8996
260	1.606	0.00106		Time (h)	pg Y per cell CRE-UCNPs]=25 ug/ml			pg Y per cell [CRE-UCNPs]=50 ug/ml					98.8063	55.9957
261	1.607	0		0	0.00133	0.000338	0.00156	0.00159	0.00115	0.000667			107.596	87.2491
262	1.606	0.00348		2	1.2346	1.78461	2.869	10.0927	10.2377	8.33954			124.851	128.595
263	1.602	0.00121		4	2.70564	1.69307	2.22669	9.69126	7.26825	11.6648			102.713	102.225
264	1.597	0.00227		6	2.10603	3.70423	3.42826	9.92713	10.2899	9.12573			98.318	50.624
265	1.589	0.00181		8	3.00496	3.37284	3.23846	12.0056	9.30811	8.9339			128.106	116.875
266	1.578	0.00242											112.48	53.8795
267	1.565	0.00166											84.8074	113.945
268	1.548	0.00242		Fig. 2e									123.549	73.7385
269	1.527	0		Mean fluorescence intensity (% relative to mean value of No inhibitor)									121.27	2.93001
270	1.504	0.00227		No inhibitor	RAC1	CTBP1	CLTC	LDLR	CAV1	CDC42	SCARA3		110.689	117.2
271	1.482	0		84.5173	76.3206	120.219	22.5865	12.9326	74.1348	45.173	45.9016		102.55	106.782
272	1.46	0.00212		79.5993	60.1093	39.3443	30.4189	22.4044	127.14	90.3461	83.6066		130.222	90.3418
273	1.439	0.00166		135.883	46.6302	40.8015	63.5701	2.00364		85.9745	75.2277			100.109
274	1.412	0.00197
275	1.389	0.00348
276	1.362	0.00212		Fig. 2h
277	1.332	0.00257		Mean area Gal9 foci
278	1.301	0.00333		Untreated						Soluble HCQ						Cre-UCNP w/o HCQ					Cre-UCNP
279	1.272	0.00317		2.749	3.145	2.488	2.894	2.856	2.134	4.24	4.644	4.255	4.427	3.451	4.754	2.838	3.361	2.176	2.766	2.607	4.746	4.096	3.603	5.817	2.4042
280	1.228	0.00227		2.188	2.127	2.382	2.399	2.611	2.723	5.57	4.528	3.27	3.163	3.447		2.157	2.387	2.413	2.456	4.05	3.815	3.51503	3.0309	3.33183	3.24029
281	1.197	0.00287		2.245	2.573	2.996	2.165	2.019		2.969	3.317	3.542	3.822	5.014		2.128	2.091	2.062	2.818		2.707	3.01082	2.92687	2.72324	3.228
282	1.161	0.00317		2.186	2.12	2.129	2.244			4.836	3.432	3.851	3.662	3.556	3.114	2.434	2.645	2.327			2.6166	5.014	2.97886	2.97615	3.39674
283	1.133	0.00257
284	1.099	0.00393
285	1.074	0.00967
286	1.044	0.07342		Fig. 2i
287	1.007	0.11799		Number of Gal9 foci per cell
288	0.986	0.19982		Untreated						Soluble HCQ						Cre-UCNP w/o HCQ					Cre-UCNP
289	0.954	0.29162		2.528	4.237	5.139	3.297	2.656	2.063	17.184	15.25	12.898	6.804	9.606	23.333	2.68	2.14	3.68	2.73	3.64	6.82	5.87	6.08	6.18	7.74
290	0.921	0.24106		4.115	4.12	2.259	3	2	5.564	13.465	14	5.875	8.324	7.074		3.36	3.33	2.84	4.27	5.143	11.11	14.65	12.17	16.79	8.68
291	0.904	0.15709		1.63	1.824	2.15	7.52	1.581		7.517	6.188	9.938	9.714	9.333		1.41	2.59	5.966	5.63		10.65	14.36	10.818	12.231	8.04
292	0.873	0.12383		2.744	2.542	2.456	2.128			5.581	8.686	11	12.176	9.148	10.059	5.417	5.824	4.045			11.417	11.333	6.133	7.87	9.25
293	0.857	0.08395
294	0.829	0.05033
295	0.798	0.04036
296	0.784	0.02754
297	0.761	0.02042
298	0.739	0.01614
299	0.725	0.01654
300	0.701	0.01305
301	0.69	0.01785
302	0.669	0.01314
303	0.65	0.01592
304	0.638	0.01618
305	0.62	0.01466
306	0.611	0.01312
307	0.595	0.01276
308	0.579	0.02118
309	0.569	0.01043
310	0.555	0.01638
311	0.545	0.01294
312	0.53	0.01365
313	0.514	0.00939
314	0.505	0.01059
315	0.489	0.01315
316	0.48	0.00773
317	0.465	0.00705
318	0.45	0.01168
319	0.438	0.00963
320	0.419	0.00892
321	0.404	0.01271
322	0.395	0.01271
323	0.38	0.00648
324	0.372	0.01376
325	0.361	0.00927
326	0.348	0.01043
327	0.342	0.01048
328	0.331	0.01119
329	0.325	0.00787
330	0.315	0.0089
331	0.308	0.00862
332	0.302	0.01201
333	0.294	0.01222
334	0.287	0.01647
335	0.282	0.02751
336	0.275	0.06421
337	0.27	0.13313
338	0.263	0.15691
339	0.255	0.18285
340	0.251	0.25195
341	0.244	0.36395
342	0.24	0.5
343	0.233	0.6416
344	0.226	0.71636
345	0.223	0.74561
346	0.217	0.72919
347	0.21	0.6769
348	0.206	0.52353
349	0.199	0.42321
350	0.196	0.31704
351	0.19	0.2436
352	0.185	0.18048
353	0.181	0.15794
354	0.176	0.15243
355	0.171	0.21759
356	0.169	0.33982
357	0.164	0.65846
358	0.162	1.19093
359	0.157	1.46365
360	0.152	1.5707
361	0.15	1.90135
362	0.146	1.95191
363	0.141	1.72507
364	0.139	1.21
365	0.134	0.76151
366	0.131	0.51762
367	0.126	0.33439
368	0.119	0.1922
369	0.116	0.11604
370	0.111	0.0739
371	0.106	0.04613
372	0.103	0.02737
373	0.098	0.02148
374	0.096	0.0157
375	0.091	0.01533
376	0.088	0.01388
377	0.086	0.01676
378	0.084	0.01798
379	0.08	0.02004
380	0.078	0.01372
381	0.075	0.01271
382	0.072	0.01291
383	0.071	0.00703
384	0.068	0.00844
385	0.067	0.00701
386	0.064	0.00461
387	0.062	0.00453
388	0.06	0.00222
389	0.058	0.00327
390	0.056	0.00257
391	0.055	0.00476
392	0.053	0.00289
393	0.051	0.00493
394	0.05	0.00259
395	0.048	0.00212
396	0.047	0.00166
397	0.046	0.00104
398	0.045	0.00167
399	0.044	0.00168
400	0.043	0.00295
401	0.042	0.0031
402	0.041	0.00342
403	0.041	0.00137
404	0.04	0.005
405	0.04	0.00579
406	0.039	0.00389
407	0.039	0.00341
408	0.038	0.00467
409	0.038	0.0034
410	0.037	0.00387
411	0.037	0.00433
412	0.037	0.00385
413	0.036	0.00541
414	0.036	0.00383
415	0.036	0.00679
416	0.036	0.00553
417	0.035	0.00443
418	0.035	0.00661
419	0.035	0.00504
420	0.035	0.00954
421	0.035	0.00549
422	0.035	0.00765
423	0.035	0.00841
424	0.034	0.00747
425	0.035	0.00746
426	0.034	0.00714
427	0.034	0.00512
428	0.034	0.00956
429	0.034	0.00969
430	0.034	0.01059
431	0.034	0.01348
432	0.034	0.01239
433	0.034	0.01237
434	0.034	0.01433
435	0.034	0.02921
436	0.034	0.07133
437	0.034	0.02647
438	0.034	0.02966
439	0.034	0.03331
440	0.034	0.04014
441	0.034	0.05526
442	0.034	0.07692
443	0.033	0.11659
444	0.033	0.16519
445	0.033	0.21493
446	0.033	0.30571
447	0.033	0.49992
448	0.033	0.98994
449	0.033	2.19153
450	0.033	3.74615
451	0.033	3.8
452	0.033	3.05679
453	0.033	2.24021
454	0.033	1.48613
455	0.033	1.12086
456	0.033	0.78991
457	0.033	0.53039
458	0.032	0.43632
459	0.032	0.3196
460	0.032	0.25189
461	0.032	0.21068
462	0.032	0.17019
463	0.032	0.17207
464	0.032	0.20684
465	0.032	0.28268
466	0.032	0.41868
467	0.032	0.57838
468	0.032	0.78844
469	0.032	1.10874
470	0.032	1.4738
471	0.032	1.80251
472	0.032	2.10754
473	0.032	2.42087
474	0.032	2.55856
475	0.032	2.5023
476	0.032	2.45881
477	0.032	2.48109
478	0.032	2.36871
479	0.032	2.09519
480	0.032	1.74867
481	0.032	1.31685
482	0.032	0.96399
483	0.032	0.69753
484	0.032	0.5028
485	0.032	0.36081
486	0.032	0.27674
487	0.032	0.20596
488	0.032	0.17608
489	0.032	0.1936
490	0.032	0.12314
491	0.032	0.10616
492	0.032	0.0768
493	0.032	0.05819
494	0.032	0.04607
495	0.032	0.04786
496	0.032	0.04156
497	0.032	0.04107
498	0.032	0.03006
499	0.032	0.03544
500	0.032	0.02542

## Sheet: Fig 3
Fig. 3c
% Mean fluorescence intensity	Cells			CRE-UCNPs			CRE-UCNPs + NIR
Hours	Mean	SD	n	Mean	SD	n	Mean	SD	n
0	0	30.7041	3	0	6	3	0	2.56069	3
4	1.23786	42.4838	3	3.7425	24	3	0	36.3388	3
8	-11.8789	16.301	3	8.51986	12	3	21	38.1189	3
12	1.59143	17.4339	3	3.05657	1	3	43	40.5798	3
16	-7.17386	6.34891	3	4.70786	13	3	57	42.798	3
20	5.81571	5.57772	3	6.29357	28	3	79	45.7913	3
24	4.53714	3.87353	3	9.28	33	3	86	42.6234	3
28	4.76214	11.4	3	15.0871	34	3	93	53.5808	3
32	1.335	9.71208	3	16.9729	32	3	100	56.0369	3
36	6.44071	24.0002	3	12.3086	34	3	93	54.9992	3
40	-7.04436	11.6211	3	18.8536	16	3	100	56.083	3
Fig. 3e
% Cell recombination (% cells expressing GFP after delivery of Cre recombinase)
Untreated cells			Cells + NIR			Soluble HCQ (100µM)			Soluble CRE (0,475µg/ML) + HCQ (0,22µM)			Soluble CRE (0,475µg/mL)			CRE-UCNPs wo HCQ			CRE-UCNPs wo HCQ + NIR			Cre-UCNPs wo HCQ + Soluble HCQ + non-irradiated			Cre-UCNPs wo HCQ + Soluble HCQ + NIR			CRE-HCQ-UCNPs			Cre-HCQ-UCNPs + NIR
0.990099	1.08803	0.970489	0.990099	1.08803	2.91262	2.5			2.1	2		4.85252	4.94297	5.03324	2.91262	2.91262	2.34375	1.96078	1.38067	1.76817	3.2882	1.5748	2.62902	41.5205	34.6405		3.2882	1.5748	2.62902	98.4375	98.5795
5.21327	3.00679	2.91262	5.21327	3.00679	2.91262	2.3			2.3	2.5		4.58015	5.57129	5.39262	1.96078	2.15264	2.24829	3.10078	3.10078		3.00679	14.5299		13.7931	33.3333		3.00679	14.5299		99.4152	99.6226	99.5652
3.66089	2.81827	3.2882	3.66089	2.81827	3.2882	3.3			2.8			3.93852	3.93852	5.57129	1.47783	1.67158	1.28332	3.19458	2.81827		2.53411	1.86457		14.5299	34.6405		2.53411	1.86457		99.2188	99.3507	99.5455
Fig. 3f
% Cell recombination (% cells expressing GFP after delivery of Cre recombinase)
Protein concentration (nM)	Cre + RNAiMax			Cre-UCNPs + NIR			Cre-UCNPs (without HCQ) + NIR
0	0.19	0.18	0.26	0.19	0.18	0.26	0.19	0.18	0.26
0.19	0.23	0.16	0.14	9.56	9.65	9.9	0.041	0.2	0.18
0.5	0.045	0.046	0.12	23.9	17.1	23.5	0.14	0.081	0.12
0.9	0.2	0.2	0.15	35.1	39.4	34.7	0.08	0.2	0.13
1.5	0.11	0.091	0.23	50.2	56.3	52.7	0.1	0.083	0
3.13	0.14	0.061	0.12	99.4	99.8	99.8	0.039	0.087	0.11
6.25	0.089	0.044	0.044	99.3	99.7	99.2	0.094	0.31
10	0.32	0.35	0.27
50	6.4	7	7.2
100	12	12.7	7.73
250	39.9	38.1	39.5
500	72	71.6	72.7
750	72.2	72.9	73

## Sheet: Fig 4
Fig. 4c					Fig. 4e
Number of YFP+ cells per field					% of YFP+ cells
Untreated cells	AAV5.CRE	Soluble Cre + HCQ	CRE-UCNPs + NIR		GFAP+	Nestin+ GFAP+	Nestin+	NeuN+
2	12	28	108		2.89855	31.1594	32.6087	44.4444
0	13	7	90		12.1951	29.2683	36.5854	39.0244
1	12	3	218		20.5882	38.2353	20.5882	35.2941
1	19	13	126
		10	185
		6	131
Fig. 4h
% YFP+ cells (4 fields x 6 slices)
Cre-UCNPs				Cre-UCNPs + NIR
2.02	8.82	1.11	1.85	4.99	5.71	7.95	7.28
2.55	2.07	1.56	2.04	4.81	10.25	6.07	3.9
3.21	0.69	1.02	1.45	7.02	4.66	2.37	1.78
1.53	2.05	2.1	1.63	6.9	4.98	3.84	3.87
2.13	3.34	1.6	3.03	3.14	5.37	3.37	4.81
2.25	0.57	0.6	1.23	3.24	5.43	4.63	6.21
Fig. 4i
Fluorescence intensity (4 fields x 4-6 slices)
Cre-UCNPs				Cre-UCNPs + NIR
27.1991	35.7549	29.5254	18.1778	44.514	58.007	41.6547	45.2277
30.7998	37.8792	38.1818	24.1583	45.3729	52.1506	62.374	43.979
25.9596	31.9132	31.3792	28.695	24.6162	40.6051	37.6642	50.4471
23.3667	36.9233	23.377	21.1772	31.8511	35.9481	29.5761	39.392
25.7908	33.0609	26.522	20.4985
25.7231	27.614	23.6251	24.5171

## Sheet: Fig 5
Fig. 5d
% of YFP+ cells
Untreated cells	AAV9	CRE-UCNPs	CRE-UCNPs + NIR
1.21	31.5	1.18	25.5
0.65	31.6	1.14	25.6
1.08	32	0.94	25.6
Fig. 5f
% YFP+ cells (4 fields x 6 slices)
Laser power (mA)	ChR2-mediated currents (n = 2-6)
3.4	0.83	0.76
4.2	1	1	1	1	1	1
7.2	0.95	1.32	1.07	1.5	0.96	0.76

## Sheet: Fig 6
Fig. 6b					Fig. 6e				Fig. 6f
ug Y per gram of tissue					Fold change vs non-prefered side				c-Fos+ cells per cm2
Untreated control	0 days	3 days	7 days		Negative Control	CRE-UCNPs	CRE-UCNPs + NIR		AAV5 - Negative control	AAV5 + CRE-UCNPs
0.003577	23.5737	26.3681	1.28104		0.107945	0.0308593	0.663222		90.7505	160.515
0.002984	51.5007	19.9152	5.37206		-0.12885	-0.244058	0.043056		70.5614	188.834
0.000491	54.7744	11.8331	13.9172		0.004528	-0.0737427	0.35098		61.5379	156.677
0.000149	22.6791	12.1556	15.5179		-0.0426587		0.398636		142.181	223.09
0.000383	43.4655				0.173123		0.258234			245.145
0.001907					-0.130465		0.257956			141.602
										118.262
										124.15
										119.087
										158.315

## Sheet: Fig S1
S1e				Fig. S1g
Measured laser power				Diameter of measured particles (nm)
Input NIR (W/cm2)	Output UV (mW/cm2)			UCNPs	NH2/N3-UCNPs	CRE-UCNPs
0	0			28.26	26.84	27.339
0.61	12			25.07	26.81	27.95
1.21	18			25.23	26.93	27.165
1.82	39			24.22	26.03	28.165
2.43	88			24.61	26.17	30.642
3.04	121			26.29	23.46	25.213
				26.06	26.35	26.738
				25.15	25.55	28.031
				24.84	25.58	26.738
				24.3	27.57	26.46
				22.98	24.14	24.701
				25.62	24.12	28.119
				27.03	25.4	21.726
				24.7	24.75	23.646
				24.59	27.06	24.782
				23.72	24.75	22.287
				23.22	24.88	23.646
				25.16	24.42	22.4
				24.08	25.81	23.109
				24.84	25.5	24.073
				24.51	26.6	27.074
				26.01	27.03	25.042
				25.64	28	29.482
				27.23	24.31	25.701
				22.89	24.79	25.572
				24.34	24.87	26.983
				24.57	25.16	28.419
				25.22	24.81	24.533
				25.2	24.87	26.241
				24.76	25.05	26.8
				24.57	26.18	27.435
				24.4	25.04	29.35
				23.62	24.64	27.147
				25.58	23.92	28.31
				24.28	25.17	30.281
				23.45	24.64	24.191
				24.57	26.87	32.224
				25.8	25.34	25.63
				26.84	25.15	26.26
				23.68	23.86	27.285
				22.23	22.92	27.838
				23.34	24.29	27.838
				23.93	25.83	25.002
				24.77	24.32	26.203
				23.32	26.27	30.017
				23.16	26.45	26.633
				24.84	25.72	28.625
				22.44	26.2	30.082
				23.12	26.62	29.789
				22.98	25.75	26.781
						28.688
						30.552
						27.909
						30.605
						29.082
						26.633
						29.675
						30.361
						31.098
						28.402
						32.581
						26.983
						33.012
						26.781
						23.787
						29.581
						31.601
						25.001
						32.199
						29.099
						30.158
						35.556
						30.399
						31.551
						36.299
						25.092
						25.092
						31.035
						28.586
						32.777
						31.024
						29.277
						27.264
						31.192
						30.017
						26.525
						30.801
						26.415
						31.183
						30.726
						27.866
						28.584
						30.871
						22.021
						28.939
						30.663
						28.525
						24.977
						30.02
						27.165

## Sheet: Fig S2
Fig. S2a				Fig. S2a				Fig. S2a					Fig. S2d
Wavenumber (cm-1)	Cit-UCNP	N3/NH2-UCNP		Wavenumber (cm-1)	N3/NH2-UCNP	HCQ-UCNP		Wavenumber (cm-1)	HCQ-UCNP	HCQ-UCNP-PCL			Measured Zeta-potential values (mV)
501.4	0.23129	0.54		501.4	0.54	0.86		501.4	0.86	0.80844			UCNPs	N3/NH2-UCNPs	HCQ-N3/NH2-UCNPs	PCL-HCQ-N3/NH2-UCNPs	Cre-PCL-HCQ-N3/NH2-UCNPs
503.32	0.25048	0.55		503.32	0.55	0.85		503.32	0.85	0.81296			-26.32	21.98	-17.67	-27.59	-45.11
505.25	0.26754	0.56		505.25	0.56	0.84		505.25	0.84	0.81601			-22.68	27.17	-19.86	-24.69	-46.11
507.18	0.28247	0.57		507.18	0.57	0.84		507.18	0.84	0.81761			-32.63	26.81	-15.75	-22.79	-50.89
509.11	0.29634	0.57		509.11	0.57	0.84		509.11	0.84	0.81627			-30.09	17.8	-17.1	-28.87	-32.21
511.04	0.30862	0.58		511.04	0.58	0.84		511.04	0.84	0.81275				27.25	-5.34	-12.4	-41.91
512.97	0.31876	0.59		512.97	0.59	0.84		512.97	0.84	0.80629
514.9	0.32677	0.59		514.9	0.59	0.84		514.9	0.84	0.79911
516.82	0.33531	0.6		516.82	0.6	0.84		516.82	0.84	0.79558
518.75	0.34333	0.6		518.75	0.6	0.84		518.75	0.84	0.79936
520.68	0.35028	0.6		520.68	0.6	0.83		520.68	0.83	0.80535
522.61	0.3567	0.61		522.61	0.61	0.82		522.61	0.82	0.80913
524.54	0.36311	0.61		524.54	0.61	0.82		524.54	0.82	0.81219
526.47	0.37006	0.61		526.47	0.61	0.83		526.47	0.83	0.81451
528.39	0.37701	0.62		528.39	0.62	0.83		528.39	0.83	0.81537
530.32	0.38396	0.62		530.32	0.62	0.83		530.32	0.83	0.81331
532.25	0.39037	0.62		532.25	0.62	0.83		532.25	0.83	0.80685
534.18	0.39626	0.62		534.18	0.62	0.83		534.18	0.83	0.79893
536.11	0.40268	0.62		536.11	0.62	0.82		536.11	0.82	0.79468
538.04	0.40909	0.63		538.04	0.63	0.82		538.04	0.82	0.79554
539.97	0.41604	0.63		539.97	0.63	0.82		539.97	0.82	0.80006
541.89	0.42192	0.63		541.89	0.63	0.82		541.89	0.82	0.80238
543.82	0.42674	0.63		543.82	0.63	0.83		543.82	0.83	0.80177
545.75	0.43103	0.63		545.75	0.63	0.83		545.75	0.83	0.80044
547.68	0.43479	0.63		547.68	0.63	0.83		547.68	0.83	0.79984
549.61	0.43801	0.63		549.61	0.63	0.83		549.61	0.83	0.79851
551.54	0.44177	0.63		551.54	0.63	0.82		551.54	0.82	0.79717
553.46	0.44764	0.63		553.46	0.63	0.82		553.46	0.82	0.7951
555.39	0.45513	0.63		555.39	0.63	0.82		555.39	0.82	0.79377
557.32	0.46367	0.63		557.32	0.63	0.82		557.32	0.82	0.7939
559.25	0.47115	0.64		559.25	0.64	0.82		559.25	0.82	0.79403
561.18	0.4781	0.64		561.18	0.64	0.83		561.18	0.83	0.79562
563.11	0.48346	0.64		563.11	0.64	0.83		563.11	0.83	0.79722
565.04	0.48775	0.64		565.04	0.64	0.83		565.04	0.83	0.79808
566.96	0.4899	0.64		566.96	0.64	0.82		566.96	0.82	0.7982
568.89	0.49099	0.64		568.89	0.64	0.82		568.89	0.82	0.7976
570.82	0.49315	0.65		570.82	0.65	0.82		570.82	0.82	0.79773
572.75	0.49744	0.65		572.75	0.65	0.82		572.75	0.82	0.79859
574.68	0.50439	0.65		574.68	0.65	0.82		574.68	0.82	0.79799
576.61	0.5124	0.66		576.61	0.66	0.82		576.61	0.82	0.79739
578.54	0.52042	0.66		578.54	0.66	0.82		578.54	0.82	0.79752
580.46	0.52843	0.66		580.46	0.66	0.82		580.46	0.82	0.79838
582.39	0.53378	0.66		582.39	0.66	0.82		582.39	0.82	0.79851
584.32	0.53647	0.67		584.32	0.67	0.81		584.32	0.81	0.79864
586.25	0.53756	0.67		586.25	0.67	0.81		586.25	0.81	0.79803
588.18	0.53759	0.67		588.18	0.67	0.81		588.18	0.81	0.79597
590.11	0.53603	0.67		590.11	0.67	0.81		590.11	0.81	0.79244
592.03	0.53499	0.68		592.03	0.68	0.81		592.03	0.81	0.79184
593.96	0.53661	0.68		593.96	0.68	0.81		593.96	0.81	0.79489
595.89	0.54197	0.68		595.89	0.68	0.81		595.89	0.81	0.80014
597.82	0.54785	0.68		597.82	0.68	0.81		597.82	0.81	0.80393
599.75	0.5548	0.68		599.75	0.68	0.81		599.75	0.81	0.80625
601.68	0.56068	0.68		601.68	0.68	0.81		601.68	0.81	0.80931
603.61	0.56391	0.69		603.61	0.69	0.81		603.61	0.81	0.8109
605.53	0.56234	0.69		605.53	0.69	0.81		605.53	0.81	0.8103
607.46	0.55491	0.69		607.46	0.69	0.82		607.46	0.82	0.80896
609.39	0.53951	0.69		609.39	0.69	0.82		609.39	0.82	0.80763
611.32	0.51185	0.69		611.32	0.69	0.82		611.32	0.82	0.80557
613.25	0.4693	0.69		613.25	0.69	0.82		613.25	0.82	0.8057
615.18	0.40758	0.7		615.18	0.7	0.82		615.18	0.82	0.80875
617.1	0.33894	0.7		617.1	0.7	0.82		617.1	0.82	0.81473
619.03	0.28733	0.7		619.03	0.7	0.82		619.03	0.82	0.81779
620.96	0.27512	0.7		620.96	0.7	0.81		620.96	0.81	0.81792
622.89	0.3023	0.7		622.89	0.7	0.82		622.89	0.82	0.81731
624.82	0.35556	0.7		624.82	0.7	0.82		624.82	0.82	0.81818
626.75	0.41521	0.71		626.75	0.71	0.83		626.75	0.83	0.81757
628.68	0.4674	0.71		628.68	0.71	0.83		628.68	0.83	0.81551
630.6	0.50788	0.71		630.6	0.71	0.83		630.6	0.83	0.81271
632.53	0.53506	0.71		632.53	0.71	0.83		632.53	0.83	0.81211
634.46	0.55212	0.71		634.46	0.71	0.83		634.46	0.83	0.81516
636.39	0.56439	0.71		636.39	0.71	0.83		636.39	0.83	0.82188
638.32	0.5772	0.72		638.32	0.72	0.84		638.32	0.84	0.83225
640.25	0.59213	0.72		640.25	0.72	0.85		640.25	0.85	0.84262
642.17	0.60972	0.72		642.17	0.72	0.86		642.17	0.86	0.85079
644.1	0.62892	0.73		644.1	0.73	0.86		644.1	0.86	0.85604
646.03	0.64864	0.73		646.03	0.73	0.87		646.03	0.87	0.86129
647.96	0.66464	0.74		647.96	0.74	0.87		647.96	0.87	0.86362
649.89	0.67319	0.74		649.89	0.74	0.88		649.89	0.88	0.86228
651.82	0.67641	0.74		651.82	0.74	0.88		651.82	0.88	0.86022
653.75	0.67591	0.74		653.75	0.74	0.89		653.75	0.89	0.85962
655.67	0.67487	0.74		655.67	0.74	0.89		655.67	0.89	0.86121
657.6	0.6749	0.74		657.6	0.74	0.89		657.6	0.89	0.86646
659.53	0.67493	0.74		659.53	0.74	0.89		659.53	0.89	0.87244
661.46	0.67389	0.74		661.46	0.74	0.88		661.46	0.88	0.87403
663.39	0.67765	0.73		663.39	0.73	0.87		663.39	0.87	0.87636
665.32	0.70003	0.74		665.32	0.74	0.89		665.32	0.89	0.89039
667.24	0.74104	0.76		667.24	0.76	0.94		667.24	0.94	0.91685
669.17	0.7597	0.76		669.17	0.76	0.96		669.17	0.96	0.92502
671.1	0.73791	0.75		671.1	0.75	0.94		671.1	0.94	0.90248
673.03	0.71558	0.74		673.03	0.74	0.91		673.03	0.91	0.88212
674.96	0.71082	0.74		674.96	0.74	0.91		674.96	0.91	0.87933
676.89	0.71564	0.74		676.89	0.74	0.91		676.89	0.91	0.8875
678.82	0.7178	0.74		678.82	0.74	0.91		678.82	0.91	0.89495
680.74	0.71782	0.74		680.74	0.74	0.9		680.74	0.9	0.90019
682.67	0.71892	0.74		682.67	0.74	0.9		682.67	0.9	0.90471
684.6	0.71948	0.74		684.6	0.74	0.9		684.6	0.9	0.90557
686.53	0.71738	0.74		686.53	0.74	0.9		686.53	0.9	0.90205
688.46	0.71528	0.74		688.46	0.74	0.9		688.46	0.9	0.89559
690.39	0.71212	0.73		690.39	0.73	0.9		690.39	0.9	0.88621
692.31	0.70735	0.73		692.31	0.73	0.89		692.31	0.89	0.87756
694.24	0.70046	0.73		694.24	0.73	0.88		694.24	0.88	0.87111
696.17	0.69304	0.73		696.17	0.73	0.87		696.17	0.87	0.86831
698.1	0.68668	0.73		698.1	0.73	0.87		698.1	0.87	0.86917
700.03	0.68085	0.73		700.03	0.73	0.87		700.03	0.87	0.87369
701.96	0.67503	0.73		701.96	0.73	0.87		701.96	0.87	0.87821
703.89	0.66867	0.73		703.89	0.73	0.87		703.89	0.87	0.88127
705.81	0.66124	0.74		705.81	0.74	0.87		705.81	0.87	0.88139
707.74	0.65222	0.74		707.74	0.74	0.87		707.74	0.87	0.87933
709.67	0.64267	0.74		709.67	0.74	0.86		709.67	0.86	0.87507
711.6	0.63205	0.75		711.6	0.75	0.86		711.6	0.86	0.87081
713.53	0.62037	0.75		713.53	0.75	0.86		713.53	0.86	0.86582
715.46	0.60976	0.75		715.46	0.75	0.86		715.46	0.86	0.86375
717.38	0.60126	0.76		717.38	0.76	0.87		717.38	0.87	0.86534
719.31	0.59278	0.76		719.31	0.76	0.88		719.31	0.88	0.86986
721.24	0.58056	0.76		721.24	0.76	0.88		721.24	0.88	0.87584
723.17	0.56409	0.76		723.17	0.76	0.88		723.17	0.88	0.88109
725.1	0.54762	0.77		725.1	0.77	0.87		725.1	0.87	0.88634
727.03	0.53221	0.77		727.03	0.77	0.87		727.03	0.87	0.89013
728.96	0.51467	0.77		728.96	0.77	0.88		728.96	0.88	0.89172
730.88	0.49128	0.78		730.88	0.78	0.88		730.88	0.88	0.89185
732.81	0.46309	0.78		732.81	0.78	0.88		732.81	0.88	0.88978
734.74	0.43385	0.78		734.74	0.78	0.89		734.74	0.89	0.88772
736.67	0.40566	0.78		736.67	0.78	0.89		736.67	0.89	0.88639
738.6	0.38227	0.78		738.6	0.78	0.89		738.6	0.89	0.88871
740.53	0.3642	0.78		740.53	0.78	0.89		740.53	0.89	0.89396
742.45	0.35252	0.78		742.45	0.78	0.89		742.45	0.89	0.90213
744.38	0.34669	0.78		744.38	0.78	0.89		744.38	0.89	0.90812
746.31	0.34566	0.78		746.31	0.78	0.9		746.31	0.9	0.9119
748.24	0.34782	0.78		748.24	0.78	0.9		748.24	0.9	0.9135
750.17	0.35264	0.78		750.17	0.78	0.9		750.17	0.9	0.91289
752.1	0.35905	0.78		752.1	0.78	0.91		752.1	0.91	0.9101
754.03	0.3676	0.79		754.03	0.79	0.91		754.03	0.91	0.90657
755.95	0.3788	0.79		755.95	0.79	0.91		755.95	0.91	0.90377
757.88	0.39267	0.79		757.88	0.79	0.9		757.88	0.9	0.90317
759.81	0.40867	0.79		759.81	0.79	0.91		759.81	0.91	0.90622
761.74	0.42627	0.79		761.74	0.79	0.91		761.74	0.91	0.91147
763.67	0.44386	0.79		763.67	0.79	0.91		763.67	0.91	0.91746
765.6	0.46146	0.79		765.6	0.79	0.92		765.6	0.92	0.92417
767.52	0.47745	0.79		767.52	0.79	0.92		767.52	0.92	0.92722
769.45	0.49292	0.79		769.45	0.79	0.92		769.45	0.92	0.92735
771.38	0.50785	0.79		771.38	0.79	0.92		771.38	0.92	0.92382
773.31	0.52332	0.8		773.31	0.8	0.92		773.31	0.92	0.91956
775.24	0.53878	0.8		775.24	0.8	0.92		775.24	0.92	0.91604
777.17	0.55478	0.8		777.17	0.8	0.93		777.17	0.93	0.9147
779.1	0.57131	0.8		779.1	0.8	0.93		779.1	0.93	0.91483
781.02	0.58784	0.8		781.02	0.8	0.94		781.02	0.94	0.91715
782.95	0.60544	0.8		782.95	0.8	0.94		782.95	0.94	0.92314
784.88	0.6225	0.81		784.88	0.81	0.94		784.88	0.94	0.93058
786.81	0.63797	0.81		786.81	0.81	0.94		786.81	0.94	0.93729
788.74	0.6513	0.81		788.74	0.81	0.94		788.74	0.94	0.94181
790.67	0.66411	0.82		790.67	0.82	0.94		790.67	0.94	0.94487
792.59	0.67584	0.82		792.59	0.82	0.95		792.59	0.95	0.945
794.52	0.68811	0.82		794.52	0.82	0.95		794.52	0.95	0.9422
796.45	0.70092	0.83		796.45	0.83	0.96		796.45	0.96	0.9394
798.38	0.71479	0.83		798.38	0.83	0.96		798.38	0.96	0.93807
800.31	0.72919	0.83		800.31	0.83	0.96		800.31	0.96	0.94039
802.24	0.74413	0.84		802.24	0.84	0.96		802.24	0.96	0.94418
804.17	0.75799	0.84		804.17	0.84	0.96		804.17	0.96	0.95016
806.09	0.77079	0.85		806.09	0.85	0.96		806.09	0.96	0.95614
808.02	0.782	0.85		808.02	0.85	0.97		808.02	0.97	0.95993
809.95	0.79161	0.86		809.95	0.86	0.97		809.95	0.97	0.96225
811.88	0.7991	0.86		811.88	0.86	0.97		811.88	0.97	0.96238
813.81	0.80604	0.87		813.81	0.87	0.98		813.81	0.98	0.96178
815.74	0.81299	0.87		815.74	0.87	0.98		815.74	0.98	0.96045
817.66	0.821	0.88		817.66	0.88	0.98		817.66	0.98	0.95984
819.59	0.82848	0.88		819.59	0.88	0.98		819.59	0.98	0.95997
821.52	0.83543	0.89		821.52	0.89	0.98		821.52	0.98	0.96083
823.45	0.84185	0.89		823.45	0.89	0.98		823.45	0.98	0.96389
825.38	0.84827	0.89		825.38	0.89	0.99		825.38	0.99	0.96914
827.31	0.85309	0.9		827.31	0.9	0.99		827.31	0.99	0.97439
829.24	0.85578	0.9		829.24	0.9	0.99		829.24	0.99	0.97818
831.16	0.85687	0.9		831.16	0.9	0.99		831.16	0.99	0.9805
833.09	0.8569	0.9		833.09	0.9	0.99		833.09	0.99	0.98063
835.02	0.85693	0.9		835.02	0.9	0.99		835.02	0.99	0.98076
836.95	0.85749	0.91		836.95	0.91	0.99		836.95	0.99	0.97869
838.88	0.85912	0.91		838.88	0.91	0.99		838.88	0.99	0.97663
840.81	0.86074	0.91		840.81	0.91	1		840.81	1	0.9753
842.73	0.86396	0.91		842.73	0.91	1		842.73	1	0.97615
844.66	0.86665	0.91		844.66	0.91	1		844.66	1	0.97921
846.59	0.86828	0.91		846.59	0.91	1		846.59	1	0.983
848.52	0.86884	0.91		848.52	0.91	1		848.52	1	0.98459
850.45	0.8694	0.91		850.45	0.91	1		850.45	1	0.98399
852.38	0.87156	0.91		852.38	0.91	1		852.38	1	0.98192
854.31	0.87532	0.91		854.31	0.91	1		854.31	1	0.9784
856.23	0.88066	0.91		856.23	0.91	1		856.23	1	0.97413
858.16	0.88708	0.91		858.16	0.91	1		858.16	1	0.97134
860.09	0.8951	0.91		860.09	0.91	1		860.09	1	0.96927
862.02	0.90417	0.91		862.02	0.91	1		862.02	1	0.9694
863.95	0.91219	0.91		863.95	0.91	0.99		863.95	0.99	0.97026
865.88	0.91914	0.91		865.88	0.91	0.99		865.88	0.99	0.97405
867.81	0.92449	0.92		867.81	0.92	0.99		867.81	0.99	0.97784
869.73	0.92877	0.92		869.73	0.92	0.99		869.73	0.99	0.98235
871.66	0.932	0.92		871.66	0.92	0.98		871.66	0.98	0.98541
873.59	0.93469	0.93		873.59	0.93	0.98		873.59	0.98	0.98554
875.52	0.93685	0.93		875.52	0.93	0.98		875.52	0.98	0.98494
877.45	0.93901	0.93		877.45	0.93	0.97		877.45	0.97	0.98287
879.38	0.9417	0.93		879.38	0.93	0.97		879.38	0.97	0.98081
881.3	0.94491	0.94		881.3	0.94	0.97		881.3	0.97	0.97947
883.23	0.94707	0.94		883.23	0.94	0.96		883.23	0.96	0.97887
885.16	0.9487	0.94		885.16	0.94	0.96		885.16	0.96	0.97973
887.09	0.94873	0.94		887.09	0.94	0.96		887.09	0.96	0.98132
889.02	0.94823	0.94		889.02	0.94	0.96		889.02	0.96	0.98438
890.95	0.94666	0.94		890.95	0.94	0.97		890.95	0.97	0.9867
892.88	0.94509	0.93		892.88	0.93	0.97		892.88	0.97	0.9883
894.8	0.94352	0.93		894.8	0.93	0.96		894.8	0.96	0.98915
896.73	0.94408	0.93		896.73	0.93	0.96		896.73	0.96	0.98855
898.66	0.94624	0.93		898.66	0.93	0.96		898.66	0.96	0.98722
900.59	0.94946	0.93		900.59	0.93	0.96		900.59	0.96	0.98662
902.52	0.95162	0.92		902.52	0.92	0.96		902.52	0.96	0.98675
904.45	0.95272	0.92		904.45	0.92	0.96		904.45	0.96	0.98688
906.37	0.95274	0.92		906.37	0.92	0.97		906.37	0.97	0.98846
908.3	0.95064	0.92		908.3	0.92	0.97		908.3	0.97	0.99079
910.23	0.94748	0.92		910.23	0.92	0.97		910.23	0.97	0.99238
912.16	0.94431	0.92		912.16	0.92	0.97		912.16	0.97	0.99471
914.09	0.94328	0.92		914.09	0.92	0.96		914.09	0.96	0.9963
916.02	0.94437	0.92		916.02	0.92	0.96		916.02	0.96	0.9957
917.95	0.94813	0.92		917.95	0.92	0.97		917.95	0.97	0.9929
919.87	0.95347	0.92		919.87	0.92	0.97		919.87	0.97	0.98937
921.8	0.96042	0.92		921.8	0.92	0.97		921.8	0.97	0.9873
923.73	0.96737	0.92		923.73	0.92	0.97		923.73	0.97	0.98524
925.66	0.97219	0.92		925.66	0.92	0.97		925.66	0.97	0.98537
927.59	0.97542	0.93		927.59	0.93	0.97		927.59	0.97	0.98623
929.52	0.97651	0.93		929.52	0.93	0.97		929.52	0.97	0.98929
931.44	0.97547	0.94		931.44	0.94	0.97		931.44	0.97	0.9938
933.37	0.9739	0.95		933.37	0.95	0.96		933.37	0.96	0.99686
935.3	0.97287	0.96		935.3	0.96	0.96		935.3	0.96	0.99845
937.23	0.97396	0.96		937.23	0.96	0.96		937.23	0.96	0.99785
939.16	0.97665	0.97		939.16	0.97	0.97		939.16	0.97	0.99578
941.09	0.98147	0.97		941.09	0.97	0.97		941.09	0.97	0.99445
943.02	0.98736	0.98		943.02	0.98	0.97		943.02	0.97	0.99385
944.94	0.99217	0.98		944.94	0.98	0.96		944.94	0.96	0.99251
946.87	0.99433	0.98		946.87	0.98	0.96		946.87	0.96	0.99118
948.8	0.9933	0.99		948.8	0.99	0.96		948.8	0.96	0.99058
950.73	0.9896	0.99		950.73	0.99	0.96		950.73	0.96	0.99217
952.66	0.98431	0.99		952.66	0.99	0.96		952.66	0.96	0.99449
954.59	0.97955	0.99		954.59	0.99	0.96		954.59	0.96	0.99755
956.51	0.97638	0.99		956.51	0.99	0.96		956.51	0.96	0.99914
958.44	0.97641	0.99		958.44	0.99	0.96		958.44	0.96	1
960.37	0.9791	0.99		960.37	0.99	0.96		960.37	0.96	0.99867
962.3	0.98445	0.99		962.3	0.99	0.95		962.3	0.95	0.99587
964.23	0.99087	0.99		964.23	0.99	0.95		964.23	0.95	0.99234
966.16	0.99675	0.98		966.16	0.98	0.95		966.16	0.95	0.98808
968.09	0.99998	0.98		968.09	0.98	0.94		968.09	0.94	0.98456
970.01	1	0.98		970.01	0.98	0.94		970.01	0.94	0.98322
971.94	0.99684	0.97		971.94	0.97	0.94		971.94	0.94	0.98335
973.87	0.99207	0.97		973.87	0.97	0.94		973.87	0.94	0.98494
975.8	0.98625	0.96		975.8	0.96	0.94		975.8	0.94	0.98507
977.73	0.98202	0.96		977.73	0.96	0.93		977.73	0.93	0.98447
979.66	0.97992	0.95		979.66	0.95	0.92		979.66	0.92	0.9824
981.58	0.97994	0.94		981.58	0.94	0.92		981.58	0.92	0.97897
983.51	0.9821	0.93		983.51	0.93	0.92		983.51	0.92	0.97413
985.44	0.9832	0.92		985.44	0.92	0.91		985.44	0.91	0.9671
987.37	0.9811	0.9		987.37	0.9	0.91		987.37	0.91	0.9608
989.3	0.97527	0.89		989.3	0.89	0.91		989.3	0.91	0.9545
991.23	0.97158	0.88		991.23	0.88	0.9		991.23	0.9	0.94967
993.16	0.97267	0.88		993.16	0.88	0.89		993.16	0.89	0.94703
995.08	0.97642	0.87		995.08	0.87	0.88		995.08	0.88	0.94511
997.01	0.97964	0.87		997.01	0.87	0.88		997.01	0.88	0.94393
998.94	0.98021	0.86		998.94	0.86	0.87		998.94	0.87	0.94202
1000.87	0.98023	0.86		1000.87	0.86	0.86		1000.87	0.86	0.93865
1002.8	0.98133	0.85		1002.8	0.85	0.86		1002.8	0.86	0.93235
1004.73	0.98349	0.84		1004.73	0.84	0.85		1004.73	0.85	0.92459
1006.65	0.98671	0.83		1006.65	0.83	0.84		1006.65	0.84	0.91682
1008.58	0.9894	0.82		1008.58	0.82	0.83		1008.58	0.83	0.90906
1010.51	0.99102	0.8		1010.51	0.8	0.81		1010.51	0.81	0.9013
1012.44	0.99105	0.79		1012.44	0.79	0.8		1012.44	0.8	0.89354
1014.37	0.98895	0.77		1014.37	0.77	0.79		1014.37	0.79	0.88578
1016.3	0.98526	0.76		1016.3	0.76	0.78		1016.3	0.78	0.87875
1018.23	0.98103	0.74		1018.23	0.74	0.77		1018.23	0.77	0.87099
1020.15	0.97679	0.73		1020.15	0.73	0.75		1020.15	0.75	0.86468
1022.08	0.97416	0.71		1022.08	0.71	0.74		1022.08	0.74	0.85765
1024.01	0.97313	0.69		1024.01	0.69	0.73		1024.01	0.73	0.84989
1025.94	0.97316	0.68		1025.94	0.68	0.71		1025.94	0.71	0.84213
1027.87	0.97372	0.66		1027.87	0.66	0.7		1027.87	0.7	0.83364
1029.8	0.97322	0.64		1029.8	0.64	0.69		1029.8	0.69	0.82514
1031.72	0.97217	0.62		1031.72	0.62	0.67		1031.72	0.67	0.81518
1033.65	0.97008	0.61		1033.65	0.61	0.66		1033.65	0.66	0.80449
1035.58	0.96691	0.59		1035.58	0.59	0.65		1035.58	0.65	0.79454
1037.51	0.96321	0.58		1037.51	0.58	0.63		1037.51	0.63	0.78531
1039.44	0.95952	0.57		1039.44	0.57	0.61		1039.44	0.61	0.77536
1041.37	0.95635	0.56		1041.37	0.56	0.59		1041.37	0.59	0.76394
1043.3	0.95266	0.56		1043.3	0.56	0.57		1043.3	0.57	0.75032
1045.22	0.94895	0.56		1045.22	0.56	0.55		1045.22	0.55	0.73524
1047.15	0.94526	0.56		1047.15	0.56	0.53		1047.15	0.53	0.72089
1049.08	0.9405	0.56		1049.08	0.56	0.51		1049.08	0.51	0.70655
1051.01	0.9352	0.56		1051.01	0.56	0.49		1051.01	0.49	0.69367
1052.94	0.92991	0.57		1052.94	0.57	0.47		1052.94	0.47	0.68298
1054.87	0.92462	0.57		1054.87	0.57	0.46		1054.87	0.46	0.67595
1056.79	0.92038	0.58		1056.79	0.58	0.45		1056.79	0.45	0.67257
1058.72	0.91615	0.59		1058.72	0.59	0.45		1058.72	0.45	0.67212
1060.65	0.91139	0.6		1060.65	0.6	0.45		1060.65	0.45	0.67314
1062.58	0.90716	0.6		1062.58	0.6	0.46		1062.58	0.46	0.67708
1064.51	0.90187	0.61		1064.51	0.61	0.47		1064.51	0.47	0.68322
1066.44	0.89445	0.62		1066.44	0.62	0.48		1066.44	0.48	0.69228
1068.37	0.8849	0.62		1068.37	0.62	0.5		1068.37	0.5	0.70354
1070.29	0.87214	0.63		1070.29	0.63	0.52		1070.29	0.52	0.71553
1072.22	0.85674	0.63		1072.22	0.63	0.54		1072.22	0.54	0.72825
1074.15	0.84026	0.63		1074.15	0.63	0.56		1074.15	0.56	0.74243
1076.08	0.82379	0.64		1076.08	0.64	0.58		1076.08	0.58	0.75735
1078.01	0.80892	0.64		1078.01	0.64	0.61		1078.01	0.61	0.77299
1079.94	0.79564	0.64		1079.94	0.64	0.64		1079.94	0.64	0.78937
1081.86	0.78129	0.64		1081.86	0.64	0.67		1081.86	0.67	0.80501
1083.79	0.76322	0.63		1083.79	0.63	0.69		1083.79	0.69	0.82066
1085.72	0.74036	0.63		1085.72	0.63	0.72		1085.72	0.72	0.83558
1087.65	0.70792	0.63		1087.65	0.63	0.74		1087.65	0.74	0.85049
1089.58	0.66217	0.62		1089.58	0.62	0.75		1089.58	0.75	0.86395
1091.51	0.60258	0.62		1091.51	0.62	0.76		1091.51	0.76	0.8752
1093.44	0.53075	0.61		1093.44	0.61	0.77		1093.44	0.77	0.88207
1095.36	0.45466	0.6		1095.36	0.6	0.77		1095.36	0.77	0.88674
1097.29	0.38176	0.59		1097.29	0.59	0.77		1097.29	0.77	0.89068
1099.22	0.31685	0.58		1099.22	0.58	0.76		1099.22	0.76	0.89316
1101.15	0.26418	0.58		1101.15	0.58	0.76		1101.15	0.76	0.89418
1103.08	0.22535	0.57		1103.08	0.57	0.76		1103.08	0.76	0.89447
1105.01	0.1993	0.56		1105.01	0.56	0.76		1105.01	0.76	0.89402
1106.93	0.18601	0.55		1106.93	0.55	0.76		1106.93	0.76	0.8921
1108.86	0.18285	0.54		1108.86	0.54	0.76		1108.86	0.76	0.89093
1110.79	0.1898	0.53		1110.79	0.53	0.76		1110.79	0.76	0.88975
1112.72	0.20367	0.53		1112.72	0.53	0.76		1112.72	0.76	0.88784
1114.65	0.22393	0.53		1114.65	0.53	0.76		1114.65	0.76	0.88666
1116.58	0.24897	0.53		1116.58	0.53	0.76		1116.58	0.76	0.88621
1118.51	0.27881	0.53		1118.51	0.53	0.77		1118.51	0.77	0.88577
1120.43	0.31131	0.53		1120.43	0.53	0.77		1120.43	0.77	0.88532
1122.36	0.3454	0.53		1122.36	0.53	0.77		1122.36	0.77	0.8856
1124.29	0.38003	0.53		1124.29	0.53	0.78		1124.29	0.78	0.88662
1126.22	0.41307	0.54		1126.22	0.54	0.78		1126.22	0.78	0.8891
1128.15	0.4445	0.54		1128.15	0.54	0.78		1128.15	0.78	0.89304
1130.08	0.47328	0.55		1130.08	0.55	0.78		1130.08	0.78	0.89771
1132.01	0.50099	0.55		1132.01	0.55	0.78		1132.01	0.78	0.90385
1133.93	0.52656	0.55		1133.93	0.55	0.79		1133.93	0.79	0.91072
1135.86	0.55054	0.56		1135.86	0.56	0.79		1135.86	0.79	0.91685
1137.79	0.57293	0.56		1137.79	0.56	0.79		1137.79	0.79	0.92299
1139.72	0.59319	0.57		1139.72	0.57	0.79		1139.72	0.79	0.92693
1141.65	0.61132	0.58		1141.65	0.58	0.8		1141.65	0.8	0.92868
1143.58	0.62838	0.58		1143.58	0.58	0.8		1143.58	0.8	0.92823
1145.5	0.64384	0.59		1145.5	0.59	0.8		1145.5	0.8	0.92632
1147.43	0.65824	0.6		1147.43	0.6	0.8		1147.43	0.8	0.92441
1149.36	0.67158	0.61		1149.36	0.61	0.8		1149.36	0.8	0.9247
1151.29	0.68385	0.62		1151.29	0.62	0.81		1151.29	0.81	0.92644
1153.22	0.69453	0.63		1153.22	0.63	0.81		1153.22	0.81	0.92892
1155.15	0.70361	0.65		1155.15	0.65	0.81		1155.15	0.81	0.93287
1157.08	0.71162	0.66		1157.08	0.66	0.81		1157.08	0.81	0.93608
1159	0.7191	0.68		1159	0.68	0.81		1159	0.81	0.93855
1160.93	0.72711	0.69		1160.93	0.69	0.81		1160.93	0.81	0.93957
1162.86	0.73566	0.71		1162.86	0.71	0.8		1162.86	0.8	0.93839
1164.79	0.7442	0.73		1164.79	0.73	0.8		1164.79	0.8	0.93648
1166.72	0.75222	0.74		1166.72	0.74	0.8		1166.72	0.8	0.93384
1168.65	0.7581	0.76		1168.65	0.76	0.81		1168.65	0.81	0.9312
1170.57	0.76239	0.77		1170.57	0.77	0.8		1170.57	0.8	0.93075
1172.5	0.76401	0.79		1172.5	0.79	0.8		1172.5	0.8	0.93176
1174.43	0.76298	0.8		1174.43	0.8	0.8		1174.43	0.8	0.93424
1176.36	0.75928	0.8		1176.36	0.8	0.8		1176.36	0.8	0.93745
1178.29	0.75399	0.81		1178.29	0.81	0.8		1178.29	0.8	0.9414
1180.22	0.7471	0.81		1180.22	0.81	0.8		1180.22	0.8	0.94534
1182.15	0.74021	0.81		1182.15	0.81	0.8		1182.15	0.8	0.94855
1184.07	0.73278	0.81		1184.07	0.81	0.8		1184.07	0.8	0.9481
1186	0.72429	0.81		1186	0.81	0.8		1186	0.8	0.94546
1187.93	0.71527	0.81		1187.93	0.81	0.8		1187.93	0.8	0.94135
1189.86	0.70519	0.81		1189.86	0.81	0.8		1189.86	0.8	0.93798
1191.79	0.69404	0.81		1191.79	0.81	0.8		1191.79	0.8	0.9368
1193.72	0.68289	0.81		1193.72	0.81	0.8		1193.72	0.8	0.93782
1195.64	0.6712	0.82		1195.64	0.82	0.8		1195.64	0.8	0.94249
1197.57	0.66112	0.82		1197.57	0.82	0.8		1197.57	0.8	0.9479
1199.5	0.65316	0.83		1199.5	0.83	0.8		1199.5	0.8	0.95476
1201.43	0.64894	0.83		1201.43	0.83	0.8		1201.43	0.8	0.96017
1203.36	0.6495	0.84		1203.36	0.84	0.8		1203.36	0.8	0.96411
1205.29	0.65432	0.85		1205.29	0.85	0.8		1205.29	0.8	0.9644
1207.22	0.66499	0.86		1207.22	0.86	0.8		1207.22	0.8	0.96249
1209.14	0.68099	0.87		1209.14	0.87	0.8		1209.14	0.8	0.95838
1211.07	0.70178	0.87		1211.07	0.87	0.8		1211.07	0.8	0.95501
1213	0.72523	0.88		1213	0.88	0.81		1213	0.81	0.9531
1214.93	0.74974	0.89		1214.93	0.89	0.81		1214.93	0.81	0.95411
1216.86	0.77266	0.89		1216.86	0.89	0.81		1216.86	0.81	0.95732
1218.79	0.79452	0.89		1218.79	0.89	0.8		1218.79	0.8	0.96127
1220.71	0.8137	0.89		1220.71	0.89	0.8		1220.71	0.8	0.9652
1222.64	0.8313	0.89		1222.64	0.89	0.8		1222.64	0.8	0.96842
1224.57	0.8473	0.89		1224.57	0.89	0.8		1224.57	0.8	0.9687
1226.5	0.8617	0.89		1226.5	0.89	0.8		1226.5	0.8	0.96606
1228.43	0.87397	0.89		1228.43	0.89	0.8		1228.43	0.8	0.96122
1230.36	0.88412	0.89		1230.36	0.89	0.8		1230.36	0.8	0.95566
1232.29	0.89053	0.89		1232.29	0.89	0.8		1232.29	0.8	0.95009
1234.21	0.89375	0.88		1234.21	0.88	0.8		1234.21	0.8	0.94671
1236.14	0.89431	0.88		1236.14	0.88	0.8		1236.14	0.8	0.94627
1238.07	0.89274	0.87		1238.07	0.87	0.79		1238.07	0.79	0.94728
1240	0.89011	0.87		1240	0.87	0.79		1240	0.79	0.94976
1241.93	0.88748	0.87		1241.93	0.87	0.79		1241.93	0.79	0.95224
1243.86	0.88538	0.87		1243.86	0.87	0.79		1243.86	0.79	0.95399
1245.78	0.88594	0.87		1245.78	0.87	0.79		1245.78	0.79	0.955
1247.71	0.88756	0.88		1247.71	0.88	0.79		1247.71	0.79	0.95382
1249.64	0.88972	0.88		1249.64	0.88	0.79		1249.64	0.79	0.95045
1251.57	0.89188	0.88		1251.57	0.88	0.78		1251.57	0.78	0.94562
1253.5	0.89351	0.89		1253.5	0.89	0.78		1253.5	0.78	0.94078
1255.43	0.8946	0.89		1255.43	0.89	0.78		1255.43	0.78	0.93594
1257.36	0.89463	0.89		1257.36	0.89	0.78		1257.36	0.78	0.93257
1259.28	0.89412	0.89		1259.28	0.89	0.78		1259.28	0.78	0.93139
1261.21	0.89415	0.89		1261.21	0.89	0.78		1261.21	0.78	0.93314
1263.14	0.89472	0.89		1263.14	0.89	0.77		1263.14	0.77	0.93635
1265.07	0.89474	0.89		1265.07	0.89	0.77		1265.07	0.77	0.94029
1267	0.89584	0.89		1267	0.89	0.77		1267	0.77	0.94204
1268.93	0.89693	0.89		1268.93	0.89	0.77		1268.93	0.77	0.94159
1270.85	0.89855	0.89		1270.85	0.89	0.76		1270.85	0.76	0.93895
1272.78	0.90018	0.89		1272.78	0.89	0.76		1272.78	0.76	0.93484
1274.71	0.90127	0.89		1274.71	0.89	0.76		1274.71	0.76	0.93147
1276.64	0.9029	0.89		1276.64	0.89	0.76		1276.64	0.76	0.92883
1278.57	0.904	0.89		1278.57	0.89	0.76		1278.57	0.76	0.92911
1280.5	0.90456	0.89		1280.5	0.89	0.76		1280.5	0.76	0.93086
1282.43	0.90565	0.89		1282.43	0.89	0.75		1282.43	0.75	0.93407
1284.35	0.90621	0.89		1284.35	0.89	0.75		1284.35	0.75	0.93728
1286.28	0.9073	0.89		1286.28	0.89	0.75		1286.28	0.75	0.93976
1288.21	0.90946	0.9		1288.21	0.9	0.75		1288.21	0.75	0.94077
1290.14	0.91215	0.9		1290.14	0.9	0.75		1290.14	0.75	0.94106
1292.07	0.91378	0.9		1292.07	0.9	0.75		1292.07	0.75	0.93915
1294	0.91381	0.9		1294	0.9	0.75		1294	0.75	0.93651
1295.92	0.91277	0.9		1295.92	0.9	0.75		1295.92	0.75	0.93386
1297.85	0.91227	0.9		1297.85	0.9	0.75		1297.85	0.75	0.93342
1299.78	0.91229	0.89		1299.78	0.89	0.75		1299.78	0.75	0.93516
1301.71	0.91286	0.89		1301.71	0.89	0.75		1301.71	0.75	0.93618
1303.64	0.91395	0.89		1303.64	0.89	0.75		1303.64	0.75	0.9372
1305.57	0.91664	0.89		1305.57	0.89	0.75		1305.57	0.75	0.93821
1307.5	0.92093	0.89		1307.5	0.89	0.75		1307.5	0.75	0.9385
1309.42	0.92468	0.89		1309.42	0.89	0.75		1309.42	0.75	0.93658
1311.35	0.92737	0.89		1311.35	0.89	0.75		1311.35	0.75	0.93248
1313.28	0.92953	0.9		1313.28	0.9	0.75		1313.28	0.75	0.92765
1315.21	0.93116	0.9		1315.21	0.9	0.75		1315.21	0.75	0.92354
1317.14	0.93172	0.9		1317.14	0.9	0.75		1317.14	0.75	0.9209
1319.07	0.93175	0.91		1319.07	0.91	0.75		1319.07	0.75	0.92045
1320.99	0.93124	0.91		1320.99	0.91	0.75		1320.99	0.75	0.92293
1322.92	0.93233	0.91		1322.92	0.91	0.74		1322.92	0.74	0.92687
1324.85	0.93449	0.91		1324.85	0.91	0.74		1324.85	0.74	0.93081
1326.78	0.93718	0.91		1326.78	0.91	0.74		1326.78	0.74	0.93183
1328.71	0.93828	0.92		1328.71	0.92	0.74		1328.71	0.74	0.93065
1330.64	0.93884	0.92		1330.64	0.92	0.74		1330.64	0.74	0.93021
1332.57	0.93887	0.92		1332.57	0.92	0.74		1332.57	0.74	0.92976
1334.49	0.93623	0.92		1334.49	0.92	0.74		1334.49	0.74	0.92711
1336.42	0.93041	0.91		1336.42	0.91	0.74		1336.42	0.74	0.92081
1338.35	0.92352	0.91		1338.35	0.91	0.74		1338.35	0.74	0.91598
1340.28	0.91822	0.9		1340.28	0.9	0.74		1340.28	0.74	0.91846
1342.21	0.91399	0.9		1342.21	0.9	0.74		1342.21	0.74	0.92533
1344.14	0.9103	0.9		1344.14	0.9	0.73		1344.14	0.73	0.92854
1346.06	0.9066	0.9		1346.06	0.9	0.73		1346.06	0.73	0.92882
1347.99	0.90396	0.9		1347.99	0.9	0.73		1347.99	0.73	0.92837
1349.92	0.9024	0.9		1349.92	0.9	0.73		1349.92	0.73	0.92719
1351.85	0.90136	0.9		1351.85	0.9	0.73		1351.85	0.73	0.92455
1353.78	0.8982	0.9		1353.78	0.9	0.73		1353.78	0.73	0.91899
1355.71	0.89397	0.9		1355.71	0.9	0.73		1355.71	0.73	0.91342
1357.64	0.88867	0.9		1357.64	0.9	0.72		1357.64	0.72	0.90712
1359.56	0.88178	0.9		1359.56	0.9	0.72		1359.56	0.72	0.90008
1361.49	0.87169	0.9		1361.49	0.9	0.72		1361.49	0.72	0.89379
1363.42	0.86161	0.89		1363.42	0.89	0.72		1363.42	0.72	0.89261
1365.35	0.85312	0.89		1365.35	0.89	0.71		1365.35	0.71	0.89362
1367.28	0.8457	0.89		1367.28	0.89	0.71		1367.28	0.71	0.89391
1369.21	0.83774	0.89		1369.21	0.89	0.71		1369.21	0.71	0.89127
1371.13	0.83032	0.89		1371.13	0.89	0.71		1371.13	0.71	0.88643
1373.06	0.8213	0.89		1373.06	0.89	0.7		1373.06	0.7	0.87867
1374.99	0.81068	0.88		1374.99	0.88	0.7		1374.99	0.7	0.8709
1376.92	0.799	0.88		1376.92	0.88	0.7		1376.92	0.7	0.86607
1378.85	0.78466	0.88		1378.85	0.88	0.7		1378.85	0.7	0.86123
1380.78	0.76606	0.88		1380.78	0.88	0.69		1380.78	0.69	0.85201
1382.71	0.74586	0.87		1382.71	0.87	0.69		1382.71	0.69	0.84132
1384.63	0.72619	0.87		1384.63	0.87	0.69		1384.63	0.69	0.83575
1386.56	0.70705	0.87		1386.56	0.87	0.69		1386.56	0.69	0.83969
1388.49	0.69058	0.87		1388.49	0.87	0.69		1388.49	0.69	0.84949
1390.42	0.67943	0.86		1390.42	0.86	0.69		1390.42	0.69	0.85489
1392.35	0.67201	0.86		1392.35	0.86	0.69		1392.35	0.69	0.85079
1394.28	0.66565	0.86		1394.28	0.86	0.69		1394.28	0.69	0.84156
1396.2	0.66088	0.86		1396.2	0.86	0.69		1396.2	0.69	0.83306
1398.13	0.65878	0.86		1398.13	0.86	0.68		1398.13	0.68	0.82823
1400.06	0.65775	0.85		1400.06	0.85	0.68		1400.06	0.68	0.82339
1401.99	0.65565	0.85		1401.99	0.85	0.68		1401.99	0.68	0.81709
1403.92	0.65408	0.85		1403.92	0.85	0.68		1403.92	0.68	0.81222
1405.85	0.65198	0.84		1405.85	0.84	0.68		1405.85	0.68	0.81027
1407.78	0.65095	0.84		1407.78	0.84	0.68		1407.78	0.68	0.81052
1409.7	0.65204	0.84		1409.7	0.84	0.68		1409.7	0.68	0.81004
1411.63	0.65686	0.84		1411.63	0.84	0.68		1411.63	0.68	0.80517
1413.56	0.66274	0.84		1413.56	0.84	0.68		1413.56	0.68	0.79591
1415.49	0.66916	0.84		1415.49	0.84	0.68		1415.49	0.68	0.78445
1417.42	0.67771	0.85		1417.42	0.85	0.68		1417.42	0.68	0.77885
1419.35	0.68891	0.85		1419.35	0.85	0.68		1419.35	0.68	0.78349
1421.28	0.69906	0.85		1421.28	0.85	0.68		1421.28	0.68	0.79471
1423.2	0.7076	0.85		1423.2	0.85	0.68		1423.2	0.68	0.80446
1425.13	0.71508	0.86		1425.13	0.86	0.68		1425.13	0.68	0.80983
1427.06	0.72256	0.86		1427.06	0.86	0.68		1427.06	0.68	0.81374
1428.99	0.73058	0.86		1428.99	0.86	0.68		1428.99	0.68	0.81838
1430.92	0.73912	0.86		1430.92	0.86	0.68		1430.92	0.68	0.82229
1432.85	0.7466	0.86		1432.85	0.86	0.68		1432.85	0.68	0.82327
1434.77	0.75408	0.86		1434.77	0.86	0.68		1434.77	0.68	0.82278
1436.7	0.76476	0.86		1436.7	0.86	0.68		1436.7	0.68	0.82449
1438.63	0.77703	0.86		1438.63	0.86	0.68		1438.63	0.68	0.82547
1440.56	0.78558	0.86		1440.56	0.86	0.68		1440.56	0.68	0.82207
1442.49	0.79199	0.86		1442.49	0.86	0.68		1442.49	0.68	0.81281
1444.42	0.79788	0.86		1444.42	0.86	0.68		1444.42	0.68	0.80208
1446.35	0.80376	0.86		1446.35	0.86	0.67		1446.35	0.67	0.79575
1448.27	0.81017	0.86		1448.27	0.86	0.67		1448.27	0.67	0.79526
1450.2	0.81766	0.86		1450.2	0.86	0.66		1450.2	0.66	0.79551
1452.13	0.82354	0.87		1452.13	0.87	0.65		1452.13	0.65	0.79137
1454.06	0.8273	0.87		1454.06	0.87	0.65		1454.06	0.65	0.78138
1455.99	0.82999	0.87		1455.99	0.87	0.64		1455.99	0.64	0.76773
1457.92	0.83853	0.87		1457.92	0.87	0.62		1457.92	0.62	0.76213
1459.84	0.84601	0.87		1459.84	0.87	0.6		1459.84	0.6	0.76383
1461.77	0.84977	0.87		1461.77	0.87	0.59		1461.77	0.59	0.76335
1463.7	0.85352	0.87		1463.7	0.87	0.58		1463.7	0.58	0.76068
1465.63	0.85834	0.87		1465.63	0.87	0.58		1465.63	0.58	0.75946
1467.56	0.8637	0.88		1467.56	0.88	0.58		1467.56	0.58	0.76191
1469.49	0.86745	0.89		1469.49	0.89	0.58		1469.49	0.58	0.76362
1471.42	0.87334	0.89		1471.42	0.89	0.58		1471.42	0.58	0.76972
1473.34	0.88241	0.9		1473.34	0.9	0.59		1473.34	0.59	0.79118
1475.27	0.89255	0.91		1475.27	0.91	0.59		1475.27	0.59	0.81776
1477.2	0.8995	0.92		1477.2	0.92	0.59		1477.2	0.59	0.83411
1479.13	0.90432	0.92		1479.13	0.92	0.6		1479.13	0.6	0.8446
1481.06	0.90914	0.93		1481.06	0.93	0.6		1481.06	0.6	0.85143
1482.99	0.9129	0.94		1482.99	0.94	0.6		1482.99	0.6	0.85314
1484.91	0.91452	0.94		1484.91	0.94	0.6		1484.91	0.6	0.84827
1486.84	0.91402	0.94		1486.84	0.94	0.6		1486.84	0.6	0.83754
1488.77	0.91564	0.94		1488.77	0.94	0.59		1488.77	0.59	0.82975
1490.7	0.9194	0.95		1490.7	0.95	0.58		1490.7	0.58	0.83073
1492.63	0.92209	0.95		1492.63	0.95	0.57		1492.63	0.57	0.83098
1494.56	0.92159	0.95		1494.56	0.95	0.56		1494.56	0.56	0.82391
1496.49	0.92002	0.95		1496.49	0.95	0.55		1496.49	0.55	0.81538
1498.41	0.92058	0.95		1498.41	0.95	0.55		1498.41	0.55	0.81197
1500.34	0.92167	0.95		1500.34	0.95	0.54		1500.34	0.54	0.81002
1502.27	0.92064	0.95		1502.27	0.95	0.54		1502.27	0.54	0.80149
1504.2	0.91747	0.95		1504.2	0.95	0.54		1504.2	0.54	0.78638
1506.13	0.91165	0.94		1506.13	0.94	0.55		1506.13	0.55	0.76834
1508.06	0.90901	0.94		1508.06	0.94	0.55		1508.06	0.55	0.7664
1509.98	0.9117	0.94		1509.98	0.94	0.54		1509.98	0.54	0.77396
1511.91	0.91226	0.94		1511.91	0.94	0.54		1511.91	0.54	0.7764
1513.84	0.91069	0.94		1513.84	0.94	0.55		1513.84	0.55	0.77446
1515.77	0.90806	0.93		1515.77	0.93	0.56		1515.77	0.56	0.77105
1517.7	0.9049	0.93		1517.7	0.93	0.57		1517.7	0.57	0.76837
1519.63	0.9012	0.93		1519.63	0.93	0.58		1519.63	0.58	0.76643
1521.56	0.89963	0.93		1521.56	0.93	0.59		1521.56	0.59	0.76668
1523.48	0.89806	0.93		1523.48	0.93	0.59		1523.48	0.59	0.77131
1525.41	0.89436	0.93		1525.41	0.93	0.6		1525.41	0.6	0.77595
1527.34	0.8896	0.92		1527.34	0.92	0.6		1527.34	0.6	0.77766
1529.27	0.88591	0.92		1529.27	0.92	0.61		1529.27	0.61	0.77645
1531.2	0.88168	0.92		1531.2	0.92	0.61		1531.2	0.61	0.77231
1533.13	0.87585	0.92		1533.13	0.92	0.62		1533.13	0.62	0.76671
1535.05	0.86949	0.91		1535.05	0.91	0.63		1535.05	0.63	0.7611
1536.98	0.8626	0.91		1536.98	0.91	0.63		1536.98	0.63	0.7533
1538.91	0.85198	0.91		1538.91	0.91	0.64		1538.91	0.64	0.73892
1540.84	0.83604	0.91		1540.84	0.91	0.65		1540.84	0.65	0.72234
1542.77	0.8217	0.9		1542.77	0.9	0.65		1542.77	0.65	0.72406
1544.7	0.81055	0.89		1544.7	0.89	0.64		1544.7	0.64	0.72796
1546.63	0.79834	0.89		1546.63	0.89	0.64		1546.63	0.64	0.72529
1548.55	0.78399	0.88		1548.55	0.88	0.64		1548.55	0.64	0.71748
1550.48	0.76698	0.88		1550.48	0.88	0.64		1550.48	0.64	0.70749
1552.41	0.74785	0.87		1552.41	0.87	0.64		1552.41	0.64	0.69165
1554.34	0.72872	0.87		1554.34	0.87	0.64		1554.34	0.64	0.67215
1556.27	0.70799	0.86		1556.27	0.86	0.64		1556.27	0.64	0.65338
1558.2	0.67874	0.85		1558.2	0.85	0.64		1558.2	0.64	0.64119
1560.12	0.64736	0.84		1560.12	0.84	0.63		1560.12	0.63	0.63997
1562.05	0.62556	0.83		1562.05	0.83	0.62		1562.05	0.62	0.64095
1563.98	0.60696	0.83		1563.98	0.83	0.62		1563.98	0.62	0.63901
1565.91	0.5857	0.82		1565.91	0.82	0.62		1565.91	0.62	0.63779
1567.84	0.56018	0.81		1567.84	0.81	0.61		1567.84	0.61	0.6417
1569.77	0.53466	0.81		1569.77	0.81	0.6		1569.77	0.6	0.65073
1571.7	0.51446	0.8		1571.7	0.8	0.6		1571.7	0.6	0.65537
1573.62	0.49851	0.8		1573.62	0.8	0.59		1573.62	0.59	0.65415
1575.55	0.47938	0.79		1575.55	0.79	0.58		1575.55	0.58	0.65293
1577.48	0.45812	0.78		1577.48	0.78	0.57		1577.48	0.57	0.6583
1579.41	0.44165	0.78		1579.41	0.78	0.55		1579.41	0.55	0.66368
1581.34	0.4305	0.77		1581.34	0.77	0.55		1581.34	0.55	0.66685
1583.27	0.41882	0.77		1583.27	0.77	0.54		1583.27	0.54	0.66783
1585.19	0.40606	0.76		1585.19	0.76	0.53		1585.19	0.53	0.66808
1587.12	0.39492	0.76		1587.12	0.76	0.52		1587.12	0.52	0.66759
1589.05	0.38483	0.76		1589.05	0.76	0.51		1589.05	0.51	0.66565
1590.98	0.37528	0.75		1590.98	0.75	0.5		1590.98	0.5	0.66444
1592.91	0.36786	0.75		1592.91	0.75	0.49		1592.91	0.49	0.66249
1594.84	0.36256	0.74		1594.84	0.74	0.48		1594.84	0.48	0.66055
1596.77	0.3578	0.73		1596.77	0.73	0.47		1596.77	0.47	0.6586
1598.69	0.35463	0.73		1598.69	0.73	0.46		1598.69	0.46	0.65665
1600.62	0.35253	0.72		1600.62	0.72	0.45		1600.62	0.45	0.65544
1602.55	0.34884	0.72		1602.55	0.72	0.44		1602.55	0.44	0.65276
1604.48	0.34408	0.71		1604.48	0.71	0.44		1604.48	0.44	0.64935
1606.41	0.33985	0.7		1606.41	0.7	0.43		1606.41	0.43	0.64594
1608.34	0.33668	0.7		1608.34	0.7	0.42		1608.34	0.42	0.644
1610.26	0.33351	0.69		1610.26	0.69	0.41		1610.26	0.41	0.64278
1612.19	0.32982	0.68		1612.19	0.68	0.4		1612.19	0.4	0.63937
1614.12	0.32718	0.68		1614.12	0.68	0.39		1614.12	0.39	0.63304
1616.05	0.32349	0.67		1616.05	0.67	0.39		1616.05	0.39	0.62817
1617.98	0.32139	0.66		1617.98	0.66	0.38		1617.98	0.38	0.62768
1619.91	0.32089	0.65		1619.91	0.65	0.37		1619.91	0.37	0.62647
1621.84	0.32038	0.65		1621.84	0.65	0.37		1621.84	0.37	0.62233
1623.76	0.32094	0.64		1623.76	0.64	0.36		1623.76	0.36	0.62111
1625.69	0.32363	0.63		1625.69	0.63	0.36		1625.69	0.36	0.62575
1627.62	0.32792	0.62		1627.62	0.62	0.36		1627.62	0.36	0.63258
1629.55	0.33274	0.62		1629.55	0.62	0.35		1629.55	0.35	0.63649
1631.48	0.33756	0.62		1631.48	0.62	0.36		1631.48	0.36	0.63601
1633.41	0.34398	0.62		1633.41	0.62	0.36		1633.41	0.36	0.6348
1635.33	0.35358	0.61		1635.33	0.61	0.37		1635.33	0.37	0.63797
1637.26	0.36426	0.61		1637.26	0.61	0.37		1637.26	0.37	0.64992
1639.19	0.37387	0.6		1639.19	0.6	0.37		1639.19	0.37	0.66041
1641.12	0.38348	0.6		1641.12	0.6	0.38		1641.12	0.38	0.66359
1643.05	0.39469	0.61		1643.05	0.61	0.38		1643.05	0.38	0.66457
1644.98	0.41122	0.61		1644.98	0.61	0.39		1644.98	0.39	0.66701
1646.91	0.43307	0.61		1646.91	0.61	0.41		1646.91	0.41	0.67238
1648.83	0.4496	0.61		1648.83	0.61	0.42		1648.83	0.42	0.67482
1650.76	0.46081	0.62		1650.76	0.62	0.42		1650.76	0.42	0.67507
1652.69	0.4784	0.62		1652.69	0.62	0.43		1652.69	0.43	0.6819
1654.62	0.50345	0.63		1654.62	0.63	0.44		1654.62	0.44	0.70117
1656.55	0.51838	0.63		1656.55	0.63	0.44		1656.55	0.44	0.71166
1658.48	0.52693	0.63		1658.48	0.63	0.45		1658.48	0.45	0.71411
1660.4	0.54026	0.64		1660.4	0.64	0.46		1660.4	0.46	0.71874
1662.33	0.55999	0.65		1662.33	0.65	0.47		1662.33	0.47	0.73143
1664.26	0.57599	0.66		1664.26	0.66	0.48		1664.26	0.48	0.74265
1666.19	0.58719	0.66		1666.19	0.66	0.48		1666.19	0.48	0.74656
1668.12	0.60213	0.67		1668.12	0.67	0.49		1668.12	0.49	0.74973
1670.05	0.62239	0.69		1670.05	0.69	0.51		1670.05	0.51	0.75949
1671.98	0.63732	0.69		1671.98	0.69	0.51		1671.98	0.51	0.76998
1673.9	0.64905	0.7		1673.9	0.7	0.52		1673.9	0.52	0.77827
1675.83	0.66452	0.72		1675.83	0.72	0.53		1675.83	0.53	0.7895
1677.76	0.67892	0.73		1677.76	0.73	0.53		1677.76	0.53	0.79779
1679.69	0.68907	0.74		1679.69	0.74	0.54		1679.69	0.54	0.79877
1681.62	0.69974	0.75		1681.62	0.75	0.55		1681.62	0.55	0.79756
1683.55	0.71627	0.76		1683.55	0.76	0.56		1683.55	0.56	0.80732
1685.47	0.73333	0.77		1685.47	0.77	0.57		1685.47	0.57	0.82805
1687.4	0.74347	0.78		1687.4	0.78	0.58		1687.4	0.58	0.84146
1689.33	0.75042	0.79		1689.33	0.79	0.58		1689.33	0.58	0.8483
1691.26	0.75737	0.8		1691.26	0.8	0.58		1691.26	0.58	0.85294
1693.19	0.76379	0.81		1693.19	0.81	0.59		1693.19	0.59	0.85318
1695.12	0.77074	0.82		1695.12	0.82	0.6		1695.12	0.6	0.84831
1697.05	0.78035	0.83		1697.05	0.83	0.61		1697.05	0.61	0.8471
1698.97	0.79262	0.84		1698.97	0.84	0.61		1698.97	0.61	0.85685
1700.9	0.80276	0.85		1700.9	0.85	0.62		1700.9	0.62	0.86808
1702.83	0.80918	0.86		1702.83	0.86	0.62		1702.83	0.62	0.87491
1704.76	0.81506	0.87		1704.76	0.87	0.62		1704.76	0.62	0.88101
1706.69	0.82148	0.87		1706.69	0.87	0.62		1706.69	0.62	0.89004
1708.62	0.8263	0.88		1708.62	0.88	0.62		1708.62	0.62	0.8976
1710.55	0.83006	0.89		1710.55	0.89	0.63		1710.55	0.63	0.89858
1712.47	0.83328	0.89		1712.47	0.89	0.63		1712.47	0.63	0.89298
1714.4	0.8365	0.9		1714.4	0.9	0.64		1714.4	0.64	0.88372
1716.33	0.84238	0.9		1716.33	0.9	0.64		1716.33	0.64	0.88104
1718.26	0.84987	0.91		1718.26	0.91	0.64		1718.26	0.64	0.89153
1720.19	0.85522	0.91		1720.19	0.91	0.64		1720.19	0.64	0.90056
1722.12	0.85844	0.92		1722.12	0.92	0.64		1722.12	0.64	0.90447
1724.04	0.86059	0.92		1724.04	0.92	0.64		1724.04	0.64	0.90617
1725.97	0.86435	0.93		1725.97	0.93	0.64		1725.97	0.64	0.90789
1727.9	0.86757	0.93		1727.9	0.93	0.64		1727.9	0.64	0.90521
1729.83	0.8692	0.94		1729.83	0.94	0.65		1729.83	0.65	0.89814
1731.76	0.87136	0.94		1731.76	0.94	0.65		1731.76	0.65	0.89254
1733.69	0.87618	0.94		1733.69	0.94	0.65		1733.69	0.65	0.89645
1735.62	0.881	0.94		1735.62	0.94	0.65		1735.62	0.65	0.90109
1737.54	0.88315	0.95		1737.54	0.95	0.65		1737.54	0.65	0.89914
1739.47	0.88372	0.95		1739.47	0.95	0.65		1739.47	0.65	0.895
1741.4	0.88481	0.95		1741.4	0.95	0.64		1741.4	0.64	0.89305
1743.33	0.88644	0.95		1743.33	0.95	0.64		1743.33	0.64	0.89476
1745.26	0.88859	0.96		1745.26	0.96	0.65		1745.26	0.65	0.89648
1747.19	0.89182	0.96		1747.19	0.96	0.65		1747.19	0.65	0.89892
1749.11	0.89717	0.96		1749.11	0.96	0.65		1749.11	0.65	0.90721
1751.04	0.90305	0.96		1751.04	0.96	0.65		1751.04	0.65	0.92136
1752.97	0.90521	0.97		1752.97	0.97	0.65		1752.97	0.65	0.93185
1754.9	0.90577	0.97		1754.9	0.97	0.65		1754.9	0.65	0.93576
1756.83	0.90633	0.97		1756.83	0.97	0.65		1756.83	0.65	0.93747
1758.76	0.90796	0.97		1758.76	0.97	0.65		1758.76	0.65	0.93845
1760.69	0.91065	0.97		1760.69	0.97	0.65		1760.69	0.65	0.94163
1762.61	0.91387	0.98		1762.61	0.98	0.65		1762.61	0.65	0.94626
1764.54	0.9155	0.98		1764.54	0.98	0.65		1764.54	0.65	0.94871
1766.47	0.91606	0.98		1766.47	0.98	0.65		1766.47	0.65	0.94749
1768.4	0.91609	0.98		1768.4	0.98	0.65		1768.4	0.65	0.94335
1770.33	0.91771	0.98		1770.33	0.98	0.65		1770.33	0.65	0.94068
1772.26	0.91987	0.98		1772.26	0.98	0.65		1772.26	0.65	0.94385
1774.18	0.92203	0.98		1774.18	0.98	0.65		1774.18	0.65	0.95141
1776.11	0.92312	0.98		1776.11	0.98	0.65		1776.11	0.65	0.95532
1778.04	0.92315	0.99		1778.04	0.99	0.65		1778.04	0.65	0.95484
1779.97	0.92318	0.99		1779.97	0.99	0.66		1779.97	0.66	0.95289
1781.9	0.92481	0.99		1781.9	0.99	0.66		1781.9	0.66	0.95095
1783.83	0.92643	0.99		1783.83	0.99	0.66		1783.83	0.66	0.95266
1785.76	0.92699	0.99		1785.76	0.99	0.65		1785.76	0.65	0.95437
1787.68	0.92595	0.99		1787.68	0.99	0.65		1787.68	0.65	0.95242
1789.61	0.92492	0.99		1789.61	0.99	0.66		1789.61	0.66	0.94755
1791.54	0.92495	0.99		1791.54	0.99	0.66		1791.54	0.66	0.94487
1793.47	0.92551	0.99		1793.47	0.99	0.66		1793.47	0.66	0.94805
1795.4	0.9266	0.99		1795.4	0.99	0.66		1795.4	0.66	0.95196
1797.33	0.92717	0.99		1797.33	0.99	0.66		1797.33	0.66	0.9522
1799.25	0.92772	0.99		1799.25	0.99	0.66		1799.25	0.66	0.95099
1801.18	0.92882	0.99		1801.18	0.99	0.66		1801.18	0.66	0.9527
1803.11	0.93044	0.99		1803.11	0.99	0.66		1803.11	0.66	0.95661
1805.04	0.931	0.99		1805.04	0.99	0.66		1805.04	0.66	0.95686
1806.97	0.93157	0.99		1806.97	0.99	0.67		1806.97	0.67	0.95418
1808.9	0.93266	1		1808.9	1	0.67		1808.9	0.67	0.95223
1810.83	0.93269	1		1810.83	1	0.67		1810.83	0.67	0.95175
1812.75	0.93165	1		1812.75	1	0.67		1812.75	0.67	0.95419
1814.68	0.93168	1		1814.68	1	0.67		1814.68	0.67	0.9559
1816.61	0.93224	1		1816.61	1	0.67		1816.61	0.67	0.95835
1818.54	0.93227	1		1818.54	1	0.67		1818.54	0.67	0.9586
1820.47	0.93177	1		1820.47	1	0.67		1820.47	0.67	0.95665
1822.4	0.93127	1		1822.4	1	0.67		1822.4	0.67	0.95398
1824.32	0.93182	1		1824.32	1	0.67		1824.32	0.67	0.95056
1826.25	0.93185	1		1826.25	1	0.68		1826.25	0.68	0.94789
1828.18	0.93188	1		1828.18	1	0.68		1828.18	0.68	0.94594
1830.11	0.93244	1		1830.11	1	0.68		1830.11	0.68	0.94765
1832.04	0.93407	1		1832.04	1	0.67		1832.04	0.67	0.9501
1833.97	0.93463	1		1833.97	1	0.67		1833.97	0.67	0.95108
1835.9	0.93306	1		1835.9	1	0.67		1835.9	0.67	0.95133
1837.82	0.93149	1		1837.82	1	0.67		1837.82	0.67	0.9523
1839.75	0.93099	1		1839.75	1	0.68		1839.75	0.68	0.95182
1841.68	0.93155	1		1841.68	1	0.68		1841.68	0.68	0.94841
1843.61	0.93264	1		1843.61	1	0.68		1843.61	0.68	0.94574
1845.54	0.93427	1		1845.54	1	0.68		1845.54	0.68	0.94891
1847.47	0.9359	1		1847.47	1	0.68		1847.47	0.68	0.95355
1849.39	0.93699	1		1849.39	1	0.68		1849.39	0.68	0.95599
1851.32	0.93702	1		1851.32	1	0.68		1851.32	0.68	0.95624
1853.25	0.93651	1		1853.25	1	0.68		1853.25	0.68	0.95576
1855.18	0.93495	1		1855.18	1	0.68		1855.18	0.68	0.95308
1857.11	0.93391	1		1857.11	1	0.68		1857.11	0.68	0.94967
1859.04	0.93341	1		1859.04	1	0.68		1859.04	0.68	0.94773
1860.97	0.93344	1		1860.97	1	0.68		1860.97	0.68	0.94798
1862.89	0.93293	1		1862.89	1	0.68		1862.89	0.68	0.94676
1864.82	0.93136	1		1864.82	1	0.68		1864.82	0.68	0.94262
1866.75	0.93139	1		1866.75	1	0.68		1866.75	0.68	0.93775
1868.68	0.93302	1		1868.68	1	0.68		1868.68	0.68	0.93946
1870.61	0.93464	1		1870.61	1	0.68		1870.61	0.68	0.94483
1872.54	0.93467	1		1872.54	1	0.68		1872.54	0.68	0.94727
1874.46	0.93417	1		1874.46	1	0.68		1874.46	0.68	0.94532
1876.39	0.93366	1		1876.39	1	0.68		1876.39	0.68	0.94338
1878.32	0.93263	1		1878.32	1	0.68		1878.32	0.68	0.9429
1880.25	0.93159	1		1880.25	1	0.68		1880.25	0.68	0.94388
1882.18	0.93109	1		1882.18	1	0.68		1882.18	0.68	0.94413
1884.11	0.93059	1		1884.11	1	0.68		1884.11	0.68	0.94291
1886.04	0.93008	1		1886.04	1	0.68		1886.04	0.68	0.9417
1887.96	0.93011	1		1887.96	1	0.68		1887.96	0.68	0.94194
1889.89	0.93014	1		1889.89	1	0.68		1889.89	0.68	0.94293
1891.82	0.9307	1		1891.82	1	0.68		1891.82	0.68	0.94317
1893.75	0.93126	1		1893.75	1	0.68		1893.75	0.68	0.94123
1895.68	0.93129	1		1895.68	1	0.68		1895.68	0.68	0.94002
1897.61	0.92972	1		1897.61	1	0.68		1897.61	0.68	0.93953
1899.53	0.92815	1		1899.53	1	0.68		1899.53	0.68	0.93905
1901.46	0.92765	1		1901.46	1	0.68		1901.46	0.68	0.93783
1903.39	0.92821	1		1903.39	1	0.68		1903.39	0.68	0.93735
1905.32	0.92824	1		1905.32	1	0.68		1905.32	0.68	0.93541
1907.25	0.92721	1		1907.25	1	0.68		1907.25	0.68	0.93273
1909.18	0.9267	1		1909.18	1	0.68		1909.18	0.68	0.93225
1911.11	0.92726	1		1911.11	1	0.68		1911.11	0.68	0.93396
1913.03	0.92676	1		1913.03	1	0.68		1913.03	0.68	0.93347
1914.96	0.92519	0.99		1914.96	0.99	0.67		1914.96	0.67	0.9308
1916.89	0.92362	0.99		1916.89	0.99	0.67		1916.89	0.67	0.92888
1918.82	0.92365	0.99		1918.82	0.99	0.67		1918.82	0.67	0.92843
1920.75	0.92528	0.99		1920.75	0.99	0.68		1920.75	0.68	0.92799
1922.68	0.92584	0.99		1922.68	0.99	0.68		1922.68	0.68	0.92754
1924.6	0.92533	0.99		1924.6	0.99	0.68		1924.6	0.68	0.92782
1926.53	0.92483	0.99		1926.53	0.99	0.67		1926.53	0.67	0.9281
1928.46	0.92433	0.99		1928.46	0.99	0.67		1928.46	0.67	0.92839
1930.39	0.92329	0.99		1930.39	0.99	0.67		1930.39	0.67	0.92721
1932.32	0.92279	0.99		1932.32	0.99	0.67		1932.32	0.67	0.92749
1934.25	0.92175	0.99		1934.25	0.99	0.67		1934.25	0.67	0.92851
1936.18	0.92019	0.99		1936.18	0.99	0.67		1936.18	0.67	0.92879
1938.1	0.91968	0.99		1938.1	0.99	0.67		1938.1	0.67	0.92688
1940.03	0.92024	0.99		1940.03	0.99	0.68		1940.03	0.68	0.9235
1941.96	0.92293	0.99		1941.96	0.99	0.68		1941.96	0.68	0.92086
1943.89	0.92456	0.99		1943.89	0.99	0.68		1943.89	0.68	0.91968
1945.82	0.92352	0.99		1945.82	0.99	0.67		1945.82	0.67	0.91923
1947.75	0.92195	0.99		1947.75	0.99	0.67		1947.75	0.67	0.91879
1949.67	0.91985	0.99		1949.67	0.99	0.67		1949.67	0.67	0.91833
1951.6	0.91881	0.99		1951.6	0.99	0.67		1951.6	0.67	0.91862
1953.53	0.91831	0.99		1953.53	0.99	0.67		1953.53	0.67	0.9189
1955.46	0.91834	0.99		1955.46	0.99	0.67		1955.46	0.67	0.91992
1957.39	0.91837	0.99		1957.39	0.99	0.67		1957.39	0.67	0.9202
1959.32	0.91734	0.99		1959.32	0.99	0.67		1959.32	0.67	0.91975
1961.25	0.91683	0.99		1961.25	0.99	0.67		1961.25	0.67	0.91784
1963.17	0.91686	0.99		1963.17	0.99	0.67		1963.17	0.67	0.91593
1965.1	0.91742	0.99		1965.1	0.99	0.67		1965.1	0.67	0.91475
1967.03	0.91745	0.99		1967.03	0.99	0.67		1967.03	0.67	0.91577
1968.96	0.91695	0.99		1968.96	0.99	0.67		1968.96	0.67	0.91678
1970.89	0.91698	0.99		1970.89	0.99	0.67		1970.89	0.67	0.91707
1972.82	0.91647	0.99		1972.82	0.99	0.67		1972.82	0.67	0.91662
1974.75	0.91491	0.99		1974.75	0.99	0.67		1974.75	0.67	0.91544
1976.67	0.9128	0.99		1976.67	0.99	0.67		1976.67	0.67	0.91499
1978.6	0.91123	0.98		1978.6	0.98	0.67		1978.6	0.67	0.91527
1980.53	0.91073	0.98		1980.53	0.98	0.67		1980.53	0.67	0.91482
1982.46	0.9097	0.98		1982.46	0.98	0.67		1982.46	0.67	0.91291
1984.39	0.90919	0.98		1984.39	0.98	0.67		1984.39	0.67	0.911
1986.32	0.90869	0.98		1986.32	0.98	0.67		1986.32	0.67	0.90836
1988.24	0.90871	0.98		1988.24	0.98	0.67		1988.24	0.67	0.90571
1990.17	0.90928	0.98		1990.17	0.98	0.67		1990.17	0.67	0.90307
1992.1	0.90984	0.98		1992.1	0.98	0.67		1992.1	0.67	0.90189
1994.03	0.9104	0.98		1994.03	0.98	0.67		1994.03	0.67	0.90291
1995.96	0.9099	0.98		1995.96	0.98	0.67		1995.96	0.67	0.90466
1997.89	0.90886	0.98		1997.89	0.98	0.66		1997.89	0.66	0.90567
1999.82	0.90783	0.98		1999.82	0.98	0.66		1999.82	0.66	0.90596
2001.74	0.90679	0.98		2001.74	0.98	0.66		2001.74	0.66	0.90404
2003.67	0.90575	0.98		2003.67	0.98	0.66		2003.67	0.66	0.90067
2005.6	0.90418	0.98		2005.6	0.98	0.66		2005.6	0.66	0.89802
2007.53	0.90368	0.98		2007.53	0.98	0.66		2007.53	0.66	0.89758
2009.46	0.90424	0.98		2009.46	0.98	0.66		2009.46	0.66	0.89713
2011.39	0.90427	0.97		2011.39	0.97	0.66		2011.39	0.66	0.89522
2013.31	0.9027	0.97		2013.31	0.97	0.66		2013.31	0.66	0.89404
2015.24	0.90166	0.97		2015.24	0.97	0.66		2015.24	0.66	0.89432
2017.17	0.90116	0.97		2017.17	0.97	0.66		2017.17	0.66	0.89607
2019.1	0.90119	0.97		2019.1	0.97	0.66		2019.1	0.66	0.89781
2021.03	0.90122	0.97		2021.03	0.97	0.66		2021.03	0.66	0.8981
2022.96	0.90019	0.97		2022.96	0.97	0.66		2022.96	0.66	0.89546
2024.89	0.89915	0.97		2024.89	0.97	0.66		2024.89	0.66	0.89208
2026.81	0.89918	0.97		2026.81	0.97	0.66		2026.81	0.66	0.8909
2028.74	0.89974	0.97		2028.74	0.97	0.66		2028.74	0.66	0.88972
2030.67	0.89977	0.97		2030.67	0.97	0.66		2030.67	0.66	0.88854
2032.6	0.89873	0.97		2032.6	0.97	0.66		2032.6	0.66	0.88663
2034.53	0.89716	0.97		2034.53	0.97	0.66		2034.53	0.66	0.88618
2036.46	0.8956	0.96		2036.46	0.96	0.66		2036.46	0.66	0.88793
2038.38	0.89562	0.96		2038.38	0.96	0.66		2038.38	0.66	0.88894
2040.31	0.89725	0.96		2040.31	0.96	0.66		2040.31	0.66	0.88996
2042.24	0.89887	0.96		2042.24	0.96	0.65		2042.24	0.65	0.88951
2044.17	0.8989	0.96		2044.17	0.96	0.65		2044.17	0.65	0.88833
2046.1	0.89787	0.96		2046.1	0.96	0.65		2046.1	0.65	0.88788
2048.03	0.89683	0.96		2048.03	0.96	0.65		2048.03	0.65	0.8867
2049.96	0.89686	0.95		2049.96	0.95	0.65		2049.96	0.65	0.88479
2051.88	0.89582	0.95		2051.88	0.95	0.65		2051.88	0.65	0.88288
2053.81	0.89426	0.95		2053.81	0.95	0.64		2053.81	0.64	0.88097
2055.74	0.89216	0.94		2055.74	0.94	0.64		2055.74	0.64	0.87979
2057.67	0.89006	0.94		2057.67	0.94	0.63		2057.67	0.63	0.87934
2059.6	0.88955	0.94		2059.6	0.94	0.63		2059.6	0.63	0.87963
2061.53	0.88958	0.93		2061.53	0.93	0.63		2061.53	0.63	0.88137
2063.45	0.88961	0.93		2063.45	0.93	0.62		2063.45	0.62	0.88092
2065.38	0.88857	0.92		2065.38	0.92	0.62		2065.38	0.62	0.87974
2067.31	0.887	0.92		2067.31	0.92	0.62		2067.31	0.62	0.87929
2069.24	0.88597	0.92		2069.24	0.92	0.62		2069.24	0.62	0.87811
2071.17	0.88547	0.91		2071.17	0.91	0.61		2071.17	0.61	0.8762
2073.1	0.88603	0.91		2073.1	0.91	0.61		2073.1	0.61	0.87283
2075.03	0.88606	0.9		2075.03	0.9	0.6		2075.03	0.6	0.87019
2076.95	0.88608	0.89		2076.95	0.89	0.59		2076.95	0.59	0.86974
2078.88	0.88505	0.88		2078.88	0.88	0.58		2078.88	0.58	0.87075
2080.81	0.88454	0.87		2080.81	0.87	0.57		2080.81	0.57	0.8725
2082.74	0.88404	0.85		2082.74	0.85	0.55		2082.74	0.55	0.87205
2084.67	0.88194	0.83		2084.67	0.83	0.54		2084.67	0.54	0.86941
2086.6	0.87984	0.81		2086.6	0.81	0.51		2086.6	0.51	0.86384
2088.52	0.87827	0.79		2088.52	0.79	0.49		2088.52	0.49	0.85973
2090.45	0.87883	0.76		2090.45	0.76	0.47		2090.45	0.47	0.85636
2092.38	0.87939	0.74		2092.38	0.74	0.45		2092.38	0.45	0.85445
2094.31	0.87942	0.72		2094.31	0.72	0.43		2094.31	0.43	0.854
2096.24	0.87892	0.71		2096.24	0.71	0.41		2096.24	0.41	0.85282
2098.17	0.87789	0.7		2098.17	0.7	0.4		2098.17	0.4	0.85237
2100.1	0.87792	0.69		2100.1	0.69	0.4		2100.1	0.4	0.85412
2102.02	0.87794	0.69		2102.02	0.69	0.4		2102.02	0.4	0.85513
2103.95	0.8769	0.69		2103.95	0.69	0.4		2103.95	0.4	0.85688
2105.88	0.87587	0.7		2105.88	0.7	0.41		2105.88	0.41	0.85863
2107.81	0.87483	0.71		2107.81	0.71	0.42		2107.81	0.42	0.85818
2109.74	0.87433	0.72		2109.74	0.72	0.43		2109.74	0.43	0.857
2111.67	0.87489	0.74		2111.67	0.74	0.45		2111.67	0.45	0.85509
2113.59	0.87439	0.75		2113.59	0.75	0.47		2113.59	0.47	0.85464
2115.52	0.87388	0.77		2115.52	0.77	0.48		2115.52	0.48	0.85346
2117.45	0.87285	0.78		2117.45	0.78	0.5		2117.45	0.5	0.85082
2119.38	0.87341	0.79		2119.38	0.79	0.51		2119.38	0.51	0.84817
2121.31	0.87397	0.8		2121.31	0.8	0.52		2121.31	0.52	0.84846
2123.24	0.87347	0.81		2123.24	0.81	0.52		2123.24	0.52	0.84947
2125.17	0.87243	0.82		2125.17	0.82	0.53		2125.17	0.53	0.85049
2127.09	0.87139	0.82		2127.09	0.82	0.54		2127.09	0.54	0.85004
2129.02	0.87142	0.83		2129.02	0.83	0.55		2129.02	0.55	0.85032
2130.95	0.87198	0.83		2130.95	0.83	0.55		2130.95	0.55	0.85061
2132.88	0.87255	0.84		2132.88	0.84	0.56		2132.88	0.56	0.85016
2134.81	0.87258	0.84		2134.81	0.84	0.57		2134.81	0.57	0.84971
2136.74	0.87261	0.85		2136.74	0.85	0.57		2136.74	0.57	0.84853
2138.66	0.87263	0.85		2138.66	0.85	0.58		2138.66	0.58	0.84735
2140.59	0.87266	0.86		2140.59	0.86	0.58		2140.59	0.58	0.8469
2142.52	0.87216	0.86		2142.52	0.86	0.58		2142.52	0.58	0.84719
2144.45	0.87165	0.86		2144.45	0.86	0.59		2144.45	0.59	0.8482
2146.38	0.87009	0.87		2146.38	0.87	0.6		2146.38	0.6	0.84922
2148.31	0.86958	0.87		2148.31	0.87	0.6		2148.31	0.6	0.84877
2150.24	0.86961	0.88		2150.24	0.88	0.61		2150.24	0.61	0.84759
2152.16	0.86964	0.88		2152.16	0.88	0.61		2152.16	0.61	0.84714
2154.09	0.86967	0.89		2154.09	0.89	0.62		2154.09	0.62	0.84669
2156.02	0.86863	0.89		2156.02	0.89	0.62		2156.02	0.62	0.84478
2157.95	0.86706	0.89		2157.95	0.89	0.63		2157.95	0.63	0.84141
2159.88	0.86603	0.9		2159.88	0.9	0.63		2159.88	0.63	0.84096
2161.81	0.86606	0.9		2161.81	0.9	0.63		2161.81	0.63	0.84124
2163.73	0.86555	0.9		2163.73	0.9	0.64		2163.73	0.64	0.84225
2165.66	0.86452	0.91		2165.66	0.91	0.64		2165.66	0.64	0.84181
2167.59	0.86401	0.91		2167.59	0.91	0.64		2167.59	0.64	0.84136
2169.52	0.86511	0.91		2169.52	0.91	0.64		2169.52	0.64	0.84091
2171.45	0.86567	0.91		2171.45	0.91	0.65		2171.45	0.65	0.8412
2173.38	0.8657	0.91		2173.38	0.91	0.65		2173.38	0.65	0.84148
2175.31	0.8652	0.91		2175.31	0.91	0.65		2175.31	0.65	0.84176
2177.23	0.86416	0.91		2177.23	0.91	0.65		2177.23	0.65	0.83985
2179.16	0.86312	0.92		2179.16	0.92	0.65		2179.16	0.65	0.83794
2181.09	0.86315	0.92		2181.09	0.92	0.65		2181.09	0.65	0.83822
2183.02	0.86371	0.92		2183.02	0.92	0.66		2183.02	0.66	0.83997
2184.95	0.86427	0.92		2184.95	0.92	0.66		2184.95	0.66	0.84099
2186.88	0.86377	0.92		2186.88	0.92	0.66		2186.88	0.66	0.83981
2188.8	0.86326	0.92		2188.8	0.92	0.66		2188.8	0.66	0.83862
2190.73	0.86329	0.92		2190.73	0.92	0.66		2190.73	0.66	0.83891
2192.66	0.86439	0.92		2192.66	0.92	0.66		2192.66	0.66	0.83846
2194.59	0.86442	0.92		2194.59	0.92	0.66		2194.59	0.66	0.83582
2196.52	0.86285	0.92		2196.52	0.92	0.66		2196.52	0.66	0.83391
2198.45	0.86128	0.92		2198.45	0.92	0.66		2198.45	0.66	0.83419
2200.38	0.86025	0.92		2200.38	0.92	0.66		2200.38	0.66	0.83521
2202.3	0.85974	0.92		2202.3	0.92	0.67		2202.3	0.67	0.83622
2204.23	0.85924	0.92		2204.23	0.92	0.67		2204.23	0.67	0.83577
2206.16	0.8582	0.92		2206.16	0.92	0.66		2206.16	0.66	0.83313
2208.09	0.85717	0.92		2208.09	0.92	0.66		2208.09	0.66	0.83049
2210.02	0.85666	0.93		2210.02	0.93	0.67		2210.02	0.67	0.82931
2211.95	0.85669	0.93		2211.95	0.93	0.67		2211.95	0.67	0.82813
2213.87	0.85778	0.93		2213.87	0.93	0.67		2213.87	0.67	0.82694
2215.8	0.85834	0.93		2215.8	0.93	0.67		2215.8	0.67	0.82577
2217.73	0.85944	0.93		2217.73	0.93	0.67		2217.73	0.67	0.82605
2219.66	0.86	0.93		2219.66	0.93	0.67		2219.66	0.67	0.82633
2221.59	0.85896	0.93		2221.59	0.93	0.67		2221.59	0.67	0.82589
2223.52	0.85793	0.93		2223.52	0.93	0.67		2223.52	0.67	0.82471
2225.45	0.85796	0.93		2225.45	0.93	0.67		2225.45	0.67	0.82426
2227.37	0.85852	0.93		2227.37	0.93	0.67		2227.37	0.67	0.82527
2229.3	0.85854	0.93		2229.3	0.93	0.67		2229.3	0.67	0.82482
2231.23	0.85804	0.93		2231.23	0.93	0.67		2231.23	0.67	0.82291
2233.16	0.85754	0.93		2233.16	0.93	0.68		2233.16	0.68	0.82027
2235.09	0.8581	0.93		2235.09	0.93	0.68		2235.09	0.68	0.81909
2237.02	0.8592	0.93		2237.02	0.93	0.68		2237.02	0.68	0.81791
2238.94	0.85922	0.93		2238.94	0.93	0.68		2238.94	0.68	0.816
2240.87	0.85872	0.93		2240.87	0.93	0.68		2240.87	0.68	0.81409
2242.8	0.85875	0.93		2242.8	0.93	0.68		2242.8	0.68	0.81437
2244.73	0.85878	0.93		2244.73	0.93	0.68		2244.73	0.68	0.81612
2246.66	0.85987	0.93		2246.66	0.93	0.68		2246.66	0.68	0.8186
2248.59	0.86096	0.93		2248.59	0.93	0.68		2248.59	0.68	0.81961
2250.52	0.86153	0.93		2250.52	0.93	0.68		2250.52	0.68	0.81917
2252.44	0.86102	0.93		2252.44	0.93	0.69		2252.44	0.69	0.81798
2254.37	0.86052	0.93		2254.37	0.93	0.69		2254.37	0.69	0.81753
2256.3	0.86054	0.94		2256.3	0.94	0.69		2256.3	0.69	0.81709
2258.23	0.86111	0.94		2258.23	0.94	0.69		2258.23	0.69	0.81591
2260.16	0.86167	0.94		2260.16	0.94	0.69		2260.16	0.69	0.81546
2262.09	0.86223	0.94		2262.09	0.94	0.69		2262.09	0.69	0.81648
2264.02	0.86439	0.94		2264.02	0.94	0.7		2264.02	0.7	0.81822
2265.94	0.86601	0.94		2265.94	0.94	0.7		2265.94	0.7	0.81923
2267.87	0.86551	0.94		2267.87	0.94	0.7		2267.87	0.7	0.81952
2269.8	0.86394	0.94		2269.8	0.94	0.7		2269.8	0.7	0.82053
2271.73	0.86397	0.94		2271.73	0.94	0.7		2271.73	0.7	0.82155
2273.66	0.86453	0.94		2273.66	0.94	0.7		2273.66	0.7	0.82037
2275.59	0.8635	0.94		2275.59	0.94	0.7		2275.59	0.7	0.817
2277.51	0.86139	0.94		2277.51	0.94	0.7		2277.51	0.7	0.81289
2279.44	0.85982	0.94		2279.44	0.94	0.7		2279.44	0.7	0.81098
2281.37	0.86092	0.94		2281.37	0.94	0.7		2281.37	0.7	0.8098
2283.3	0.86254	0.94		2283.3	0.94	0.7		2283.3	0.7	0.80862
2285.23	0.86417	0.94		2285.23	0.94	0.7		2285.23	0.7	0.8089
2287.16	0.86686	0.94		2287.16	0.94	0.7		2287.16	0.7	0.81065
2289.09	0.86636	0.94		2289.09	0.94	0.7		2289.09	0.7	0.80728
2291.01	0.86585	0.94		2291.01	0.94	0.7		2291.01	0.7	0.80463
2292.94	0.86535	0.94		2292.94	0.94	0.7		2292.94	0.7	0.80418
2294.87	0.86538	0.94		2294.87	0.94	0.7		2294.87	0.7	0.80373
2296.8	0.86488	0.94		2296.8	0.94	0.7		2296.8	0.7	0.80402
2298.73	0.86437	0.94		2298.73	0.94	0.7		2298.73	0.7	0.80503
2300.66	0.86387	0.94		2300.66	0.94	0.7		2300.66	0.7	0.80386
2302.58	0.86336	0.94		2302.58	0.94	0.7		2302.58	0.7	0.80267
2304.51	0.86286	0.94		2304.51	0.94	0.7		2304.51	0.7	0.80222
2306.44	0.86289	0.94		2306.44	0.94	0.68		2306.44	0.68	0.80178
2308.37	0.86239	0.94		2308.37	0.94	0.68		2308.37	0.68	0.8006
2310.3	0.86188	0.94		2310.3	0.94	0.68		2310.3	0.68	0.79869
2312.23	0.86138	0.94		2312.23	0.94	0.68		2312.23	0.68	0.79678
2314.16	0.86088	0.94		2314.16	0.94	0.68		2314.16	0.68	0.79706
2316.08	0.8609	0.94		2316.08	0.94	0.68		2316.08	0.68	0.79734
2318.01	0.8604	0.94		2318.01	0.94	0.68		2318.01	0.68	0.79616
2319.94	0.8599	0.94		2319.94	0.94	0.68		2319.94	0.68	0.79279
2321.87	0.85939	0.94		2321.87	0.94	0.68		2321.87	0.68	0.79015
2323.8	0.85889	0.94		2323.8	0.94	0.68		2323.8	0.68	0.79116
2325.73	0.85839	0.94		2325.73	0.94	0.68		2325.73	0.68	0.79291
2327.65	0.85841	0.94		2327.65	0.94	0.68		2327.65	0.68	0.79246
2329.58	0.85791	0.93		2329.58	0.93	0.68		2329.58	0.68	0.78981
2331.51	0.85741	0.93		2331.51	0.93	0.68		2331.51	0.68	0.78717
2333.44	0.8569	0.93		2333.44	0.93	0.68		2333.44	0.68	0.78453
2335.37	0.8564	0.93		2335.37	0.93	0.68		2335.37	0.68	0.78189
2337.3	0.8559	0.93		2337.3	0.93	0.68		2337.3	0.68	0.77925
2339.23	0.85593	0.93		2339.23	0.93	0.68		2339.23	0.68	0.77807
2341.15	0.85542	0.93		2341.15	0.93	0.68		2341.15	0.68	0.77908
2343.08	0.85492	0.93		2343.08	0.93	0.68		2343.08	0.68	0.78083
2345.01	0.85441	0.93		2345.01	0.93	0.68		2345.01	0.68	0.78257
2346.94	0.85391	0.93		2346.94	0.93	0.68		2346.94	0.68	0.78139
2348.87	0.85394	0.93		2348.87	0.93	0.68		2348.87	0.68	0.77875
2350.8	0.85344	0.93		2350.8	0.93	0.68		2350.8	0.68	0.77757
2352.72	0.85293	0.93		2352.72	0.93	0.68		2352.72	0.68	0.77566
2354.65	0.85243	0.93		2354.65	0.93	0.68		2354.65	0.68	0.77155
2356.58	0.85193	0.93		2356.58	0.93	0.68		2356.58	0.68	0.76745
2358.51	0.85142	0.93		2358.51	0.93	0.68		2358.51	0.68	0.76554
2360.44	0.85145	0.93		2360.44	0.93	0.68		2360.44	0.68	0.76509
2362.37	0.85095	0.93		2362.37	0.93	0.68		2362.37	0.68	0.76391
2364.3	0.85045	0.93		2364.3	0.93	0.68		2364.3	0.68	0.76127
2366.22	0.84994	0.93		2366.22	0.93	0.68		2366.22	0.68	0.76082
2368.15	0.84944	0.93		2368.15	0.93	0.68		2368.15	0.68	0.76256
2370.08	0.84893	0.93		2370.08	0.93	0.68		2370.08	0.68	0.76212
2372.01	0.84896	0.93		2372.01	0.93	0.68		2372.01	0.68	0.75978
2373.94	0.84846	0.93		2373.94	0.93	0.68		2373.94	0.68	0.75609
2375.87	0.84796	0.93		2375.87	0.93	0.68		2375.87	0.68	0.7546
2376.05	0.84806	0.93		2376.05	0.93	0.68		2376.05	0.68	0.754
2379.72	0.84695	0.93		2379.72	0.93	0.68		2379.72	0.68	0.756
2381.65	0.84644	0.93		2381.65	0.93	0.68		2381.65	0.68	0.75378
2383.58	0.84647	0.93		2383.58	0.93	0.68		2383.58	0.68	0.75083
2385.51	0.84597	0.93		2385.51	0.93	0.68		2385.51	0.68	0.75007
2387.44	0.84547	0.93		2387.44	0.93	0.68		2387.44	0.68	0.75077
2389.37	0.84017	0.93		2389.37	0.93	0.68		2389.37	0.68	0.75147
2391.29	0.83754	0.93		2391.29	0.93	0.68		2391.29	0.68	0.75217
2393.22	0.83703	0.93		2393.22	0.93	0.68		2393.22	0.68	0.75068
2395.15	0.83706	0.93		2395.15	0.93	0.68		2395.15	0.68	0.75138
2397.08	0.83603	0.93		2397.08	0.93	0.68		2397.08	0.68	0.75135
2399.01	0.83499	0.93		2399.01	0.93	0.68		2399.01	0.68	0.75133
2400.94	0.83449	0.93		2400.94	0.93	0.68		2400.94	0.68	0.7491
2402.86	0.83451	0.93		2402.86	0.93	0.68		2402.86	0.68	0.74614
2404.79	0.83454	0.93		2404.79	0.93	0.68		2404.79	0.68	0.74392
2406.72	0.83298	0.93		2406.72	0.93	0.68		2406.72	0.68	0.74389
2408.65	0.83141	0.93		2408.65	0.93	0.68		2408.65	0.68	0.74386
2410.58	0.82984	0.93		2410.58	0.93	0.68		2410.58	0.68	0.74457
2412.51	0.82987	0.93		2412.51	0.93	0.68		2412.51	0.68	0.746
2414.44	0.83043	0.93		2414.44	0.93	0.68		2414.44	0.68	0.74524
2416.36	0.83099	0.92		2416.36	0.92	0.68		2416.36	0.68	0.74448
2418.29	0.83155	0.92		2418.29	0.92	0.68		2418.29	0.68	0.74445
2420.22	0.83211	0.92		2420.22	0.92	0.68		2420.22	0.68	0.74442
2422.15	0.83214	0.92		2422.15	0.92	0.68		2422.15	0.68	0.74366
2424.08	0.83058	0.92		2424.08	0.92	0.68		2424.08	0.68	0.74217
2426.01	0.82901	0.92		2426.01	0.92	0.68		2426.01	0.68	0.74068
2427.93	0.82903	0.92		2427.93	0.92	0.68		2427.93	0.68	0.74138
2429.86	0.83013	0.92		2429.86	0.92	0.68		2429.86	0.68	0.74208
2431.79	0.83016	0.92		2431.79	0.92	0.68		2431.79	0.68	0.74132
2433.72	0.82859	0.92		2433.72	0.92	0.68		2433.72	0.68	0.73837
2435.65	0.82702	0.92		2435.65	0.92	0.68		2435.65	0.68	0.73614
2437.58	0.82652	0.92		2437.58	0.92	0.68		2437.58	0.68	0.73758
2439.51	0.82655	0.92		2439.51	0.92	0.68		2439.51	0.68	0.73975
2441.43	0.82604	0.92		2441.43	0.92	0.68		2441.43	0.68	0.73971
2443.36	0.82607	0.92		2443.36	0.92	0.69		2443.36	0.69	0.73749
2445.29	0.82716	0.92		2445.29	0.92	0.69		2445.29	0.69	0.73527
2447.22	0.82879	0.92		2447.22	0.92	0.69		2447.22	0.69	0.73304
2449.15	0.82829	0.92		2449.15	0.92	0.69		2449.15	0.69	0.73082
2451.08	0.82672	0.92		2451.08	0.92	0.69		2451.08	0.69	0.7286
2453	0.82515	0.92		2453	0.92	0.69		2453	0.69	0.72783
2454.93	0.82465	0.92		2454.93	0.92	0.68		2454.93	0.68	0.72927
2456.86	0.82414	0.92		2456.86	0.92	0.69		2456.86	0.69	0.73143
2458.79	0.82311	0.92		2458.79	0.92	0.69		2458.79	0.69	0.7336
2460.72	0.82101	0.92		2460.72	0.92	0.69		2460.72	0.69	0.73284
2462.65	0.82051	0.92		2462.65	0.92	0.69		2462.65	0.69	0.73062
2464.58	0.8216	0.91		2464.58	0.91	0.69		2464.58	0.69	0.72986
2466.5	0.82216	0.91		2466.5	0.91	0.68		2466.5	0.68	0.72836
2468.43	0.82112	0.91		2468.43	0.91	0.68		2468.43	0.68	0.72468
2470.36	0.81902	0.91		2470.36	0.91	0.68		2470.36	0.68	0.72099
2472.29	0.81745	0.91		2472.29	0.91	0.69		2472.29	0.69	0.7195
2474.22	0.81748	0.91		2474.22	0.91	0.69		2474.22	0.69	0.71947
2476.15	0.81751	0.91		2476.15	0.91	0.68		2476.15	0.68	0.71871
2478.07	0.81701	0.91		2478.07	0.91	0.68		2478.07	0.68	0.71648
2480	0.8165	0.91		2480	0.91	0.68		2480	0.68	0.71645
2481.93	0.81547	0.91		2481.93	0.91	0.68		2481.93	0.68	0.71862
2483.86	0.81496	0.91		2483.86	0.91	0.68		2483.86	0.68	0.71859
2485.79	0.81499	0.91		2485.79	0.91	0.68		2485.79	0.68	0.71637
2487.72	0.81556	0.91		2487.72	0.91	0.68		2487.72	0.68	0.71269
2489.65	0.81665	0.91		2489.65	0.91	0.68		2489.65	0.68	0.71119
2491.57	0.81721	0.91		2491.57	0.91	0.68		2491.57	0.68	0.71189
2493.5	0.81511	0.91		2493.5	0.91	0.68		2493.5	0.68	0.71259
2495.43	0.81141	0.91		2495.43	0.91	0.68		2495.43	0.68	0.71037
2497.36	0.80878	0.91		2497.36	0.91	0.68		2497.36	0.68	0.70742
2499.29	0.80881	0.91		2499.29	0.91	0.68		2499.29	0.68	0.70666
2501.22	0.80937	0.91		2501.22	0.91	0.68		2501.22	0.68	0.70736
2503.14	0.80939	0.91		2503.14	0.91	0.68		2503.14	0.68	0.70806
2505.07	0.80889	0.91		2505.07	0.91	0.68		2505.07	0.68	0.70876
2507	0.80945	0.91		2507	0.91	0.68		2507	0.68	0.70727
2508.93	0.80895	0.91		2508.93	0.91	0.68		2508.93	0.68	0.70432
2510.86	0.80898	0.91		2510.86	0.91	0.68		2510.86	0.68	0.70063
2512.79	0.80901	0.9		2512.79	0.9	0.67		2512.79	0.67	0.69987
2514.72	0.80957	0.9		2514.72	0.9	0.67		2514.72	0.67	0.69911
2516.64	0.8096	0.9		2516.64	0.9	0.67		2516.64	0.67	0.69908
2518.57	0.80909	0.9		2518.57	0.9	0.67		2518.57	0.67	0.69832
2520.5	0.80806	0.9		2520.5	0.9	0.67		2520.5	0.67	0.69902
2522.43	0.80756	0.9		2522.43	0.9	0.67		2522.43	0.67	0.70119
2524.36	0.80705	0.9		2524.36	0.9	0.67		2524.36	0.67	0.70189
2526.29	0.80602	0.9		2526.29	0.9	0.67		2526.29	0.67	0.7004
2528.21	0.80498	0.9		2528.21	0.9	0.67		2528.21	0.67	0.69671
2530.14	0.80501	0.9		2530.14	0.9	0.67		2530.14	0.67	0.69376
2532.07	0.80504	0.9		2532.07	0.9	0.66		2532.07	0.66	0.69226
2534	0.80453	0.9		2534	0.9	0.66		2534	0.66	0.69004
2535.93	0.80403	0.9		2535.93	0.9	0.66		2535.93	0.66	0.68636
2537.86	0.80459	0.9		2537.86	0.9	0.66		2537.86	0.66	0.6856
2539.79	0.80462	0.9		2539.79	0.9	0.66		2539.79	0.66	0.68703
2541.71	0.80305	0.9		2541.71	0.9	0.66		2541.71	0.66	0.68919
2543.64	0.80095	0.9		2543.64	0.9	0.66		2543.64	0.66	0.68843
2545.57	0.79991	0.9		2545.57	0.9	0.66		2545.57	0.66	0.68694
2547.5	0.79941	0.9		2547.5	0.9	0.66		2547.5	0.66	0.68838
2549.43	0.79891	0.9		2549.43	0.9	0.66		2549.43	0.66	0.68981
2551.36	0.79841	0.9		2551.36	0.9	0.66		2551.36	0.66	0.68978
2553.29	0.79737	0.9		2553.29	0.9	0.66		2553.29	0.66	0.68902
2555.21	0.79686	0.9		2555.21	0.9	0.66		2555.21	0.66	0.68753
2557.14	0.79583	0.9		2557.14	0.9	0.66		2557.14	0.66	0.68457
2559.07	0.79479	0.89		2559.07	0.89	0.66		2559.07	0.66	0.67942
2561	0.79536	0.89		2561	0.89	0.66		2561	0.66	0.6772
2562.93	0.79645	0.89		2562.93	0.89	0.66		2562.93	0.66	0.67864
2564.86	0.79648	0.9		2564.86	0.9	0.66		2564.86	0.66	0.68227
2566.78	0.79544	0.89		2566.78	0.89	0.66		2566.78	0.66	0.68223
2568.71	0.79387	0.89		2568.71	0.89	0.65		2568.71	0.65	0.68147
2570.64	0.79337	0.89		2570.64	0.89	0.65		2570.64	0.65	0.68071
2572.57	0.79287	0.89		2572.57	0.89	0.65		2572.57	0.65	0.68068
2574.5	0.79077	0.89		2574.5	0.89	0.65		2574.5	0.65	0.67919
2576.43	0.78813	0.89		2576.43	0.89	0.65		2576.43	0.65	0.67551
2578.36	0.78763	0.89		2578.36	0.89	0.65		2578.36	0.65	0.67182
2580.28	0.78925	0.89		2580.28	0.89	0.65		2580.28	0.65	0.67032
2582.21	0.79088	0.89		2582.21	0.89	0.65		2582.21	0.65	0.66883
2584.14	0.78984	0.89		2584.14	0.89	0.65		2584.14	0.65	0.66807
2586.07	0.78721	0.89		2586.07	0.89	0.65		2586.07	0.65	0.66805
2588	0.78671	0.89		2588	0.89	0.65		2588	0.65	0.66802
2589.93	0.78834	0.89		2589.93	0.89	0.65		2589.93	0.65	0.67019
2591.85	0.79049	0.89		2591.85	0.89	0.65		2591.85	0.65	0.67088
2593.78	0.79158	0.89		2593.78	0.89	0.65		2593.78	0.65	0.67012
2595.71	0.79055	0.89		2595.71	0.89	0.65		2595.71	0.65	0.66644
2597.64	0.78792	0.89		2597.64	0.89	0.64		2597.64	0.64	0.66421
2599.57	0.78688	0.89		2599.57	0.89	0.64		2599.57	0.64	0.66419
2601.5	0.78744	0.89		2601.5	0.89	0.64		2601.5	0.64	0.66489
2603.43	0.78854	0.89		2603.43	0.89	0.64		2603.43	0.64	0.66486
2605.35	0.78856	0.89		2605.35	0.89	0.64		2605.35	0.64	0.66483
2607.28	0.78806	0.89		2607.28	0.89	0.64		2607.28	0.64	0.66553
2609.21	0.78702	0.89		2609.21	0.89	0.64		2609.21	0.64	0.6655
2611.14	0.78599	0.88		2611.14	0.88	0.64		2611.14	0.64	0.66255
2613.07	0.78495	0.88		2613.07	0.88	0.64		2613.07	0.64	0.65886
2615	0.78445	0.88		2615	0.88	0.64		2615	0.64	0.65591
2616.92	0.78394	0.88		2616.92	0.88	0.64		2616.92	0.64	0.65514
2618.85	0.78238	0.88		2618.85	0.88	0.64		2618.85	0.64	0.65511
2620.78	0.78134	0.88		2620.78	0.88	0.63		2620.78	0.63	0.65436
2622.71	0.78243	0.88		2622.71	0.88	0.63		2622.71	0.63	0.65286
2624.64	0.78406	0.88		2624.64	0.88	0.63		2624.64	0.63	0.65064
2626.57	0.78516	0.88		2626.57	0.88	0.63		2626.57	0.63	0.64915
2628.5	0.78625	0.88		2628.5	0.88	0.63		2628.5	0.63	0.65059
2630.42	0.78787	0.88		2630.42	0.88	0.63		2630.42	0.63	0.65275
2632.35	0.78896	0.88		2632.35	0.88	0.63		2632.35	0.63	0.65418
2634.28	0.78686	0.88		2634.28	0.88	0.63		2634.28	0.63	0.65415
2636.21	0.78317	0.88		2636.21	0.88	0.63		2636.21	0.63	0.65047
2638.14	0.77947	0.88		2638.14	0.88	0.63		2638.14	0.63	0.64678
2640.07	0.7779	0.88		2640.07	0.88	0.63		2640.07	0.63	0.64383
2641.99	0.7774	0.88		2641.99	0.88	0.63		2641.99	0.63	0.64306
2643.92	0.77743	0.88		2643.92	0.88	0.63		2643.92	0.63	0.6423
2645.85	0.77639	0.87		2645.85	0.87	0.63		2645.85	0.63	0.64008
2647.78	0.77642	0.87		2647.78	0.87	0.63		2647.78	0.63	0.63859
2649.71	0.77805	0.87		2649.71	0.87	0.63		2649.71	0.63	0.64002
2651.64	0.77914	0.87		2651.64	0.87	0.63		2651.64	0.63	0.64365
2653.57	0.7797	0.87		2653.57	0.87	0.62		2653.57	0.62	0.64655
2655.49	0.77866	0.87		2655.49	0.87	0.62		2655.49	0.62	0.64725
2657.42	0.77816	0.87		2657.42	0.87	0.62		2657.42	0.62	0.64576
2659.35	0.77766	0.87		2659.35	0.87	0.62		2659.35	0.62	0.6428
2661.28	0.77715	0.87		2661.28	0.87	0.62		2661.28	0.62	0.64204
2663.21	0.77559	0.87		2663.21	0.87	0.62		2663.21	0.62	0.64202
2665.14	0.77242	0.87		2665.14	0.87	0.62		2665.14	0.62	0.64126
2667.06	0.77032	0.87		2667.06	0.87	0.62		2667.06	0.62	0.63903
2668.99	0.77035	0.87		2668.99	0.87	0.62		2668.99	0.62	0.63534
2670.92	0.77144	0.87		2670.92	0.87	0.62		2670.92	0.62	0.63385
2672.85	0.77254	0.87		2672.85	0.87	0.62		2672.85	0.62	0.63455
2674.78	0.77257	0.87		2674.78	0.87	0.62		2674.78	0.62	0.63745
2676.71	0.771	0.87		2676.71	0.87	0.62		2676.71	0.62	0.63816
2678.64	0.7689	0.87		2678.64	0.87	0.62		2678.64	0.62	0.6352
2680.56	0.76679	0.87		2680.56	0.87	0.62		2680.56	0.62	0.62853
2682.49	0.76523	0.87		2682.49	0.87	0.61		2682.49	0.61	0.62748
2684.42	0.76366	0.87		2684.42	0.87	0.61		2684.42	0.61	0.62644
2686.35	0.76209	0.87		2686.35	0.87	0.61		2686.35	0.61	0.6254
2688.28	0.75946	0.86		2688.28	0.86	0.61		2688.28	0.61	0.62435
2690.21	0.75789	0.86		2690.21	0.86	0.61		2690.21	0.61	0.62327
2692.13	0.75792	0.86		2692.13	0.86	0.61		2692.13	0.61	0.62216
2694.06	0.75848	0.86		2694.06	0.86	0.61		2694.06	0.61	0.62101
2695.99	0.75851	0.86		2695.99	0.86	0.61		2695.99	0.61	0.61988
2697.92	0.75747	0.86		2697.92	0.86	0.61		2697.92	0.61	0.61879
2699.85	0.75697	0.86		2699.85	0.86	0.61		2699.85	0.61	0.61771
2701.78	0.75806	0.86		2701.78	0.86	0.61		2701.78	0.61	0.61662
2703.71	0.75756	0.86		2703.71	0.86	0.61		2703.71	0.61	0.6155
2705.63	0.75492	0.86		2705.63	0.86	0.61		2705.63	0.61	0.6144
2707.56	0.75336	0.86		2707.56	0.86	0.61		2707.56	0.61	0.61332
2709.49	0.75392	0.86		2709.49	0.86	0.61		2709.49	0.61	0.61222
2711.42	0.75448	0.86		2711.42	0.86	0.6		2711.42	0.6	0.61107
2713.35	0.75291	0.86		2713.35	0.86	0.6		2713.35	0.6	0.60984
2715.28	0.75135	0.85		2715.28	0.85	0.6		2715.28	0.6	0.60859
2717.2	0.7519	0.85		2717.2	0.85	0.6		2717.2	0.6	0.6074
2719.13	0.75353	0.85		2719.13	0.85	0.6		2719.13	0.6	0.60626
2721.06	0.75409	0.85		2721.06	0.85	0.6		2721.06	0.6	0.60511
2722.99	0.75412	0.85		2722.99	0.85	0.6		2722.99	0.6	0.60393
2724.92	0.75362	0.85		2724.92	0.85	0.6		2724.92	0.6	0.60272
2726.85	0.75311	0.85		2726.85	0.85	0.6		2726.85	0.6	0.60156
2728.78	0.75314	0.85		2728.78	0.85	0.6		2728.78	0.6	0.60045
2730.7	0.75264	0.85		2730.7	0.85	0.59		2730.7	0.59	0.59938
2732.63	0.75054	0.85		2732.63	0.85	0.59		2732.63	0.59	0.59832
2734.56	0.74897	0.85		2734.56	0.85	0.59		2734.56	0.59	0.59719
2736.49	0.74953	0.85		2736.49	0.85	0.59		2736.49	0.59	0.59597
2738.42	0.75009	0.85		2738.42	0.85	0.59		2738.42	0.59	0.59469
2740.35	0.75065	0.84		2740.35	0.84	0.59		2740.35	0.59	0.59345
2742.27	0.75174	0.84		2742.27	0.84	0.59		2742.27	0.59	0.59229
2744.2	0.75284	0.84		2744.2	0.84	0.59		2744.2	0.59	0.59119
2746.13	0.7518	0.84		2746.13	0.84	0.58		2746.13	0.58	0.5902
2748.06	0.75023	0.84		2748.06	0.84	0.58		2748.06	0.58	0.58937
2749.99	0.75026	0.84		2749.99	0.84	0.58		2749.99	0.58	0.58879
2751.92	0.75136	0.84		2751.92	0.84	0.58		2751.92	0.58	0.58841
2753.85	0.74873	0.84		2753.85	0.84	0.58		2753.85	0.58	0.58808
2755.77	0.74449	0.84		2755.77	0.84	0.58		2755.77	0.58	0.5876
2757.7	0.74133	0.84		2757.7	0.84	0.58		2757.7	0.58	0.5869
2759.63	0.74242	0.84		2759.63	0.84	0.58		2759.63	0.58	0.58597
2761.56	0.74458	0.84		2761.56	0.84	0.57		2761.56	0.57	0.58479
2763.49	0.74514	0.84		2763.49	0.84	0.57		2763.49	0.57	0.58334
2765.42	0.74358	0.84		2765.42	0.84	0.57		2765.42	0.57	0.58163
2767.34	0.74253	0.83		2767.34	0.83	0.57		2767.34	0.57	0.57976
2769.27	0.7431	0.83		2769.27	0.83	0.56		2769.27	0.56	0.57778
2771.2	0.74259	0.83		2771.2	0.83	0.56		2771.2	0.56	0.57571
2773.13	0.74049	0.83		2773.13	0.83	0.56		2773.13	0.56	0.5736
2775.06	0.73839	0.83		2775.06	0.83	0.56		2775.06	0.56	0.57141
2776.99	0.73736	0.83		2776.99	0.83	0.56		2776.99	0.56	0.56916
2778.92	0.73686	0.83		2778.92	0.83	0.56		2778.92	0.56	0.56685
2780.84	0.73582	0.83		2780.84	0.83	0.56		2780.84	0.56	0.56448
2782.77	0.73638	0.83		2782.77	0.83	0.56		2782.77	0.56	0.56204
2784.7	0.738	0.83		2784.7	0.83	0.56		2784.7	0.56	0.55952
2786.63	0.74123	0.82		2786.63	0.82	0.55		2786.63	0.55	0.55697
2788.56	0.74339	0.82		2788.56	0.82	0.55		2788.56	0.55	0.55439
2790.49	0.74288	0.82		2790.49	0.82	0.55		2790.49	0.55	0.55184
2792.41	0.73918	0.82		2792.41	0.82	0.55		2792.41	0.55	0.54931
2794.34	0.73602	0.82		2794.34	0.82	0.55		2794.34	0.55	0.54684
2796.27	0.73392	0.82		2796.27	0.82	0.54		2796.27	0.54	0.54437
2798.2	0.73342	0.81		2798.2	0.81	0.54		2798.2	0.54	0.54193
2800.13	0.73291	0.81		2800.13	0.81	0.54		2800.13	0.54	0.53942
2802.06	0.73188	0.81		2802.06	0.81	0.54		2802.06	0.54	0.5368
2803.99	0.73031	0.81		2803.99	0.81	0.54		2803.99	0.54	0.53405
2805.91	0.72927	0.81		2805.91	0.81	0.54		2805.91	0.54	0.53077
2807.84	0.72877	0.81		2807.84	0.81	0.54		2807.84	0.54	0.52727
2809.77	0.72986	0.81		2809.77	0.81	0.54		2809.77	0.54	0.52379
2811.7	0.73042	0.8		2811.7	0.8	0.54		2811.7	0.54	0.52035
2813.63	0.72886	0.8		2813.63	0.8	0.53		2813.63	0.53	0.51693
2815.56	0.72729	0.8		2815.56	0.8	0.53		2815.56	0.53	0.5137
2817.48	0.72678	0.8		2817.48	0.8	0.53		2817.48	0.53	0.51044
2819.41	0.72575	0.8		2819.41	0.8	0.53		2819.41	0.53	0.50726
2821.34	0.72365	0.8		2821.34	0.8	0.53		2821.34	0.53	0.50413
2823.27	0.72155	0.79		2823.27	0.79	0.53		2823.27	0.53	0.50102
2825.2	0.72051	0.79		2825.2	0.79	0.52		2825.2	0.52	0.49792
2827.13	0.72001	0.79		2827.13	0.79	0.53		2827.13	0.53	0.49482
2829.06	0.72004	0.79		2829.06	0.79	0.52		2829.06	0.52	0.49172
2830.98	0.71953	0.79		2830.98	0.79	0.52		2830.98	0.52	0.48862
2832.91	0.71956	0.78		2832.91	0.78	0.52		2832.91	0.52	0.48551
2834.84	0.72012	0.78		2834.84	0.78	0.52		2834.84	0.52	0.48254
2836.77	0.71909	0.78		2836.77	0.78	0.51		2836.77	0.51	0.4796
2838.7	0.71645	0.78		2838.7	0.78	0.51		2838.7	0.51	0.47679
2840.63	0.71382	0.77		2840.63	0.77	0.51		2840.63	0.51	0.47405
2842.56	0.71226	0.77		2842.56	0.77	0.51		2842.56	0.51	0.47133
2844.48	0.71121	0.77		2844.48	0.77	0.5		2844.48	0.5	0.46862
2846.41	0.70858	0.76		2846.41	0.76	0.5		2846.41	0.5	0.46602
2848.34	0.70435	0.76		2848.34	0.76	0.5		2848.34	0.5	0.46351
2850.27	0.70066	0.75		2850.27	0.75	0.5		2850.27	0.5	0.46108
2852.2	0.69909	0.75		2852.2	0.75	0.49		2852.2	0.49	0.45864
2854.13	0.69912	0.74		2854.13	0.74	0.49		2854.13	0.49	0.45618
2856.05	0.69914	0.74		2856.05	0.74	0.49		2856.05	0.49	0.45375
2857.98	0.69917	0.74		2857.98	0.74	0.48		2857.98	0.48	0.45142
2859.91	0.7008	0.73		2859.91	0.73	0.48		2859.91	0.48	0.44921
2861.84	0.70349	0.73		2861.84	0.73	0.48		2861.84	0.48	0.44715
2863.77	0.70459	0.73		2863.77	0.73	0.48		2863.77	0.48	0.44517
2865.7	0.70249	0.73		2865.7	0.73	0.48		2865.7	0.48	0.44325
2867.63	0.70039	0.72		2867.63	0.72	0.48		2867.63	0.48	0.44135
2869.55	0.69881	0.72		2869.55	0.72	0.47		2869.55	0.47	0.43947
2871.48	0.69831	0.71		2871.48	0.71	0.47		2871.48	0.47	0.43762
2873.41	0.69781	0.71		2873.41	0.71	0.47		2873.41	0.47	0.43576
2875.34	0.69624	0.71		2875.34	0.71	0.46		2875.34	0.46	0.434
2877.27	0.69574	0.7		2877.27	0.7	0.46		2877.27	0.46	0.43232
2879.2	0.69523	0.7		2879.2	0.7	0.46		2879.2	0.46	0.43072
2881.12	0.69366	0.7		2881.12	0.7	0.46		2881.12	0.46	0.42918
2883.05	0.69263	0.69		2883.05	0.69	0.45		2883.05	0.45	0.42775
2884.98	0.69159	0.69		2884.98	0.69	0.45		2884.98	0.45	0.42647
2886.91	0.68949	0.69		2886.91	0.69	0.45		2886.91	0.45	0.42532
2888.84	0.68633	0.69		2888.84	0.69	0.44		2888.84	0.44	0.42419
2890.77	0.68423	0.69		2890.77	0.69	0.44		2890.77	0.44	0.42299
2892.7	0.68479	0.68		2892.7	0.68	0.44		2892.7	0.44	0.42172
2894.62	0.68535	0.68		2894.62	0.68	0.44		2894.62	0.44	0.4205
2896.55	0.68431	0.68		2896.55	0.68	0.44		2896.55	0.44	0.41945
2898.48	0.68168	0.68		2898.48	0.68	0.44		2898.48	0.44	0.4186
2900.41	0.67958	0.68		2900.41	0.68	0.44		2900.41	0.44	0.41787
2902.34	0.67854	0.68		2902.34	0.68	0.44		2902.34	0.44	0.41718
2904.27	0.67751	0.68		2904.27	0.68	0.43		2904.27	0.43	0.41655
2906.19	0.67753	0.68		2906.19	0.68	0.43		2906.19	0.43	0.41605
2908.12	0.6765	0.68		2908.12	0.68	0.43		2908.12	0.43	0.41568
2910.05	0.6744	0.67		2910.05	0.67	0.43		2910.05	0.43	0.41535
2911.98	0.67124	0.67		2911.98	0.67	0.43		2911.98	0.43	0.41503
2913.91	0.66647	0.67		2913.91	0.67	0.42		2913.91	0.42	0.41476
2915.84	0.66065	0.66		2915.84	0.66	0.42		2915.84	0.42	0.41458
2917.77	0.65429	0.65		2917.77	0.65	0.41		2917.77	0.41	0.41447
2919.69	0.64952	0.65		2919.69	0.65	0.41		2919.69	0.41	0.41446
2921.62	0.64689	0.64		2921.62	0.64	0.41		2921.62	0.41	0.41452
2923.55	0.64532	0.63		2923.55	0.63	0.41		2923.55	0.41	0.41466
2925.48	0.64535	0.63		2925.48	0.63	0.41		2925.48	0.41	0.4149
2927.41	0.64751	0.63		2927.41	0.63	0.41		2927.41	0.41	0.41527
2929.34	0.6502	0.62		2929.34	0.62	0.4		2929.34	0.4	0.41577
2931.26	0.65182	0.62		2931.26	0.62	0.4		2931.26	0.4	0.41637
2933.19	0.65132	0.62		2933.19	0.62	0.4		2933.19	0.4	0.41703
2935.12	0.65082	0.61		2935.12	0.61	0.4		2935.12	0.4	0.41767
2937.05	0.65032	0.61		2937.05	0.61	0.4		2937.05	0.4	0.41824
2938.98	0.65088	0.61		2938.98	0.61	0.4		2938.98	0.4	0.41872
2940.91	0.65304	0.61		2940.91	0.61	0.4		2940.91	0.4	0.41908
2942.84	0.65466	0.61		2942.84	0.61	0.4		2942.84	0.4	0.41926
2944.76	0.65416	0.61		2944.76	0.61	0.4		2944.76	0.4	0.41912
2946.69	0.65259	0.62		2946.69	0.62	0.4		2946.69	0.4	0.41864
2948.62	0.65155	0.62		2948.62	0.62	0.4		2948.62	0.4	0.41795
2950.55	0.65052	0.62		2950.55	0.62	0.4		2950.55	0.4	0.41726
2952.48	0.64789	0.62		2952.48	0.62	0.4		2952.48	0.4	0.41655
2954.41	0.64472	0.62		2954.41	0.62	0.4		2954.41	0.4	0.41583
2956.33	0.64208	0.63		2956.33	0.63	0.4		2956.33	0.4	0.41516
2958.26	0.64052	0.63		2958.26	0.63	0.4		2958.26	0.4	0.41459
2960.19	0.64001	0.63		2960.19	0.63	0.4		2960.19	0.4	0.41416
2962.12	0.64004	0.63		2962.12	0.63	0.4		2962.12	0.4	0.41379
2964.05	0.63901	0.64		2964.05	0.64	0.4		2964.05	0.4	0.41346
2965.98	0.63904	0.64		2965.98	0.64	0.4		2965.98	0.4	0.41315
2967.91	0.64173	0.65		2967.91	0.65	0.4		2967.91	0.4	0.41285
2969.83	0.64548	0.65		2969.83	0.65	0.4		2969.83	0.4	0.41256
2971.76	0.64817	0.65		2971.76	0.65	0.4		2971.76	0.4	0.41225
2973.69	0.64927	0.66		2973.69	0.66	0.4		2973.69	0.4	0.41187
2975.62	0.64876	0.66		2975.62	0.66	0.4		2975.62	0.4	0.41139
2977.55	0.64666	0.66		2977.55	0.66	0.4		2977.55	0.4	0.41086
2979.48	0.64403	0.66		2979.48	0.66	0.4		2979.48	0.4	0.41027
2981.4	0.64246	0.66		2981.4	0.66	0.4		2981.4	0.4	0.40962
2983.33	0.64196	0.67		2983.33	0.67	0.4		2983.33	0.4	0.40895
2985.26	0.64252	0.67		2985.26	0.67	0.4		2985.26	0.4	0.40823
2987.19	0.64361	0.67		2987.19	0.67	0.4		2987.19	0.4	0.40741
2989.12	0.64471	0.67		2989.12	0.67	0.4		2989.12	0.4	0.40641
2991.05	0.64474	0.67		2991.05	0.67	0.4		2991.05	0.4	0.40526
2992.98	0.64264	0.67		2992.98	0.67	0.4		2992.98	0.4	0.40399
2994.9	0.64	0.67		2994.9	0.67	0.4		2994.9	0.4	0.40274
2996.83	0.63843	0.67		2996.83	0.67	0.4		2996.83	0.4	0.40148
2998.76	0.63899	0.67		2998.76	0.67	0.4		2998.76	0.4	0.40015
3000.69	0.63902	0.67		3000.69	0.67	0.39		3000.69	0.39	0.39923
3002.62	0.63958	0.67		3002.62	0.67	0.39		3002.62	0.39	0.40078
3004.55	0.64015	0.67		3004.55	0.67	0.39		3004.55	0.39	0.40109
3006.47	0.64123	0.67		3006.47	0.67	0.39		3006.47	0.39	0.40504
3008.4	0.64126	0.67		3008.4	0.67	0.39		3008.4	0.39	0.40754
3010.33	0.64076	0.66		3010.33	0.66	0.39		3010.33	0.39	0.40711
3012.26	0.64026	0.66		3012.26	0.66	0.38		3012.26	0.38	0.40595
3014.19	0.64029	0.66		3014.19	0.66	0.38		3014.19	0.38	0.40626
3016.12	0.63925	0.66		3016.12	0.66	0.38		3016.12	0.38	0.40583
3018.05	0.63769	0.66		3018.05	0.66	0.38		3018.05	0.38	0.40467
3019.97	0.63558	0.66		3019.97	0.66	0.38		3019.97	0.38	0.40277
3021.9	0.63348	0.66		3021.9	0.66	0.38		3021.9	0.38	0.39942
3023.83	0.63085	0.65		3023.83	0.65	0.38		3023.83	0.38	0.3946
3025.76	0.62875	0.65		3025.76	0.65	0.38		3025.76	0.38	0.39052
3027.69	0.62665	0.65		3027.69	0.65	0.37		3027.69	0.37	0.38936
3029.62	0.62508	0.65		3029.62	0.65	0.37		3029.62	0.37	0.3904
3031.54	0.62351	0.65		3031.54	0.65	0.37		3031.54	0.37	0.39142
3033.47	0.62301	0.64		3033.47	0.64	0.37		3033.47	0.37	0.39173
3035.4	0.62463	0.64		3035.4	0.64	0.36		3035.4	0.36	0.39057
3037.33	0.62679	0.64		3037.33	0.64	0.36		3037.33	0.36	0.38868
3039.26	0.62789	0.64		3039.26	0.64	0.36		3039.26	0.36	0.38679
3041.19	0.62738	0.64		3041.19	0.64	0.36		3041.19	0.36	0.38709
3043.12	0.62635	0.63		3043.12	0.63	0.36		3043.12	0.36	0.38813
3045.04	0.62371	0.63		3045.04	0.63	0.36		3045.04	0.36	0.3855
3046.97	0.61948	0.63		3046.97	0.63	0.36		3046.97	0.36	0.37995
3048.9	0.61525	0.62		3048.9	0.62	0.36		3048.9	0.36	0.37733
3050.83	0.61315	0.62		3050.83	0.62	0.35		3050.83	0.35	0.37836
3052.76	0.61478	0.62		3052.76	0.62	0.35		3052.76	0.35	0.38013
3054.69	0.61694	0.62		3054.69	0.62	0.35		3054.69	0.35	0.38044
3056.61	0.61643	0.62		3056.61	0.62	0.35		3056.61	0.35	0.3778
3058.54	0.61327	0.61		3058.54	0.61	0.35		3058.54	0.35	0.37445
3060.47	0.60957	0.61		3060.47	0.61	0.35		3060.47	0.35	0.3711
3062.4	0.60747	0.61		3062.4	0.61	0.35		3062.4	0.35	0.36994
3064.33	0.60644	0.61		3064.33	0.61	0.35		3064.33	0.35	0.37024
3066.26	0.607	0.6		3066.26	0.6	0.35		3066.26	0.35	0.37128
3068.19	0.60703	0.6		3068.19	0.6	0.34		3068.19	0.34	0.37085
3070.11	0.60545	0.6		3070.11	0.6	0.34		3070.11	0.34	0.37115
3072.04	0.60282	0.6		3072.04	0.6	0.34		3072.04	0.34	0.37218
3073.97	0.60125	0.59		3073.97	0.59	0.34		3073.97	0.34	0.37322
3075.9	0.60075	0.59		3075.9	0.59	0.34		3075.9	0.34	0.37499
3077.83	0.60025	0.59		3077.83	0.59	0.34		3077.83	0.34	0.37602
3079.76	0.59921	0.59		3079.76	0.59	0.34		3079.76	0.34	0.37413
3081.68	0.59604	0.58		3081.68	0.58	0.34		3081.68	0.34	0.37077
3083.61	0.59341	0.58		3083.61	0.58	0.34		3083.61	0.34	0.36961
3085.54	0.59291	0.58		3085.54	0.58	0.34		3085.54	0.34	0.37431
3087.47	0.59188	0.58		3087.47	0.58	0.34		3087.47	0.34	0.37754
3089.4	0.58818	0.57		3089.4	0.57	0.34		3089.4	0.34	0.37418
3091.33	0.58342	0.57		3091.33	0.57	0.34		3091.33	0.34	0.36864
3093.26	0.58025	0.57		3093.26	0.57	0.34		3093.26	0.34	0.36675
3095.18	0.57868	0.56		3095.18	0.56	0.34		3095.18	0.34	0.36924
3097.11	0.57711	0.56		3097.11	0.56	0.34		3097.11	0.34	0.37173
3099.04	0.57501	0.56		3099.04	0.56	0.33		3099.04	0.33	0.37058
3100.97	0.57291	0.55		3100.97	0.55	0.33		3100.97	0.33	0.36942
3102.9	0.57241	0.55		3102.9	0.55	0.33		3102.9	0.33	0.36899
3104.83	0.57297	0.55		3104.83	0.55	0.33		3104.83	0.33	0.36856
3106.76	0.57407	0.55		3106.76	0.55	0.33		3106.76	0.33	0.36887
3108.68	0.57356	0.54		3108.68	0.54	0.33		3108.68	0.33	0.3677
3110.61	0.57146	0.54		3110.61	0.54	0.32		3110.61	0.32	0.36581
3112.54	0.56936	0.54		3112.54	0.54	0.32		3112.54	0.32	0.36465
3114.47	0.56886	0.53		3114.47	0.53	0.32		3114.47	0.32	0.36569
3116.4	0.56729	0.53		3116.4	0.53	0.32		3116.4	0.32	0.36672
3118.33	0.56466	0.53		3118.33	0.53	0.32		3118.33	0.32	0.36337
3120.25	0.56202	0.52		3120.25	0.52	0.32		3120.25	0.32	0.35781
3122.18	0.55992	0.52		3122.18	0.52	0.32		3122.18	0.32	0.35519
3124.11	0.55729	0.52		3124.11	0.52	0.32		3124.11	0.32	0.35623
3126.04	0.55466	0.51		3126.04	0.51	0.32		3126.04	0.32	0.35799
3127.97	0.55256	0.51		3127.97	0.51	0.31		3127.97	0.31	0.35757
3129.9	0.55046	0.51		3129.9	0.51	0.31		3129.9	0.31	0.35421
3131.83	0.54889	0.5		3131.83	0.5	0.31		3131.83	0.31	0.35159
3133.75	0.54732	0.5		3133.75	0.5	0.31		3133.75	0.31	0.35262
3135.68	0.54469	0.5		3135.68	0.5	0.31		3135.68	0.31	0.35585
3137.61	0.54259	0.49		3137.61	0.49	0.31		3137.61	0.31	0.35688
3139.54	0.54155	0.49		3139.54	0.49	0.31		3139.54	0.31	0.3528
3141.47	0.53998	0.49		3141.47	0.49	0.31		3141.47	0.31	0.34725
3143.4	0.53629	0.48		3143.4	0.48	0.31		3143.4	0.31	0.3439
3145.32	0.53312	0.48		3145.32	0.48	0.31		3145.32	0.31	0.342
3147.25	0.53048	0.47		3147.25	0.47	0.3		3147.25	0.3	0.34157
3149.18	0.52839	0.47		3149.18	0.47	0.3		3149.18	0.3	0.34261
3151.11	0.52522	0.46		3151.11	0.46	0.3		3151.11	0.3	0.34364
3153.04	0.52259	0.46		3153.04	0.46	0.3		3153.04	0.3	0.34249
3154.97	0.51942	0.46		3154.97	0.46	0.29		3154.97	0.29	0.33913
3156.9	0.51733	0.45		3156.9	0.45	0.29		3156.9	0.29	0.33505
3158.82	0.51522	0.45		3158.82	0.45	0.29		3158.82	0.29	0.33095
3160.75	0.51312	0.45		3160.75	0.45	0.29		3160.75	0.29	0.32833
3162.68	0.51049	0.44		3162.68	0.44	0.28		3162.68	0.28	0.32717
3164.61	0.50786	0.44		3164.61	0.44	0.28		3164.61	0.28	0.32675
3166.54	0.50416	0.43		3166.54	0.43	0.28		3166.54	0.28	0.32399
3168.47	0.49993	0.43		3168.47	0.43	0.28		3168.47	0.28	0.32091
3170.39	0.49676	0.42		3170.39	0.42	0.28		3170.39	0.28	0.32002
3172.32	0.49466	0.42		3172.32	0.42	0.28		3172.32	0.28	0.31913
3174.25	0.49309	0.42		3174.25	0.42	0.27		3174.25	0.27	0.31312
3176.18	0.48993	0.41		3176.18	0.41	0.27		3176.18	0.27	0.30419
3178.11	0.4857	0.41		3178.11	0.41	0.27		3178.11	0.27	0.29965
3180.04	0.48307	0.4		3180.04	0.4	0.26		3180.04	0.26	0.30022
3181.97	0.4815	0.4		3181.97	0.4	0.26		3181.97	0.26	0.30226
3183.89	0.47833	0.4		3183.89	0.4	0.26		3183.89	0.26	0.3021
3185.82	0.47197	0.39		3185.82	0.39	0.25		3185.82	0.25	0.29975
3187.75	0.46668	0.39		3187.75	0.39	0.25		3187.75	0.25	0.29594
3189.68	0.46298	0.38		3189.68	0.38	0.25		3189.68	0.25	0.2892
3191.61	0.46142	0.38		3191.61	0.38	0.25		3191.61	0.25	0.28319
3193.54	0.45985	0.37		3193.54	0.37	0.25		3193.54	0.25	0.28011
3195.46	0.45828	0.37		3195.46	0.37	0.24		3195.46	0.24	0.27849
3197.39	0.45618	0.36		3197.39	0.36	0.24		3197.39	0.24	0.27687
3199.32	0.45248	0.36		3199.32	0.36	0.24		3199.32	0.24	0.27525
3201.25	0.44772	0.36		3201.25	0.36	0.23		3201.25	0.23	0.27363
3203.18	0.44243	0.35		3203.18	0.35	0.23		3203.18	0.23	0.26836
3205.11	0.43713	0.34		3205.11	0.34	0.23		3205.11	0.23	0.26162
3207.04	0.4345	0.34		3207.04	0.34	0.22		3207.04	0.22	0.25854
3208.96	0.43293	0.34		3208.96	0.34	0.22		3208.96	0.22	0.25837
3210.89	0.4303	0.33		3210.89	0.33	0.22		3210.89	0.22	0.25822
3212.82	0.42607	0.33		3212.82	0.33	0.21		3212.82	0.21	0.25587
3214.75	0.42343	0.32		3214.75	0.32	0.21		3214.75	0.21	0.25279
3216.68	0.42187	0.32		3216.68	0.32	0.21		3216.68	0.21	0.24971
3218.61	0.41924	0.31		3218.61	0.31	0.2		3218.61	0.2	0.24516
3220.53	0.41447	0.31		3220.53	0.31	0.2		3220.53	0.2	0.23769
3222.46	0.40971	0.3		3222.46	0.3	0.2		3222.46	0.2	0.23095
3224.39	0.40654	0.3		3224.39	0.3	0.19		3224.39	0.19	0.22787
3226.32	0.40391	0.3		3226.32	0.3	0.19		3226.32	0.19	0.22625
3228.25	0.40181	0.29		3228.25	0.29	0.19		3228.25	0.19	0.22536
3230.18	0.40024	0.29		3230.18	0.29	0.19		3230.18	0.19	0.22521
3232.11	0.39708	0.29		3232.11	0.29	0.19		3232.11	0.19	0.22432
3234.03	0.39125	0.28		3234.03	0.28	0.18		3234.03	0.18	0.22196
3235.96	0.38489	0.28		3235.96	0.28	0.18		3235.96	0.18	0.21596
3237.89	0.38119	0.27		3237.89	0.27	0.18		3237.89	0.18	0.21068
3239.82	0.38016	0.27		3239.82	0.27	0.18		3239.82	0.18	0.20833
3241.75	0.38019	0.27		3241.75	0.27	0.17		3241.75	0.17	0.20818
3243.68	0.37809	0.26		3243.68	0.26	0.17		3243.68	0.17	0.20656
3245.6	0.37492	0.26		3245.6	0.26	0.17		3245.6	0.17	0.20493
3247.53	0.37229	0.25		3247.53	0.25	0.17		3247.53	0.17	0.20258
3249.46	0.37019	0.25		3249.46	0.25	0.16		3249.46	0.16	0.1995
3251.39	0.36649	0.25		3251.39	0.25	0.16		3251.39	0.16	0.19496
3253.32	0.36173	0.24		3253.32	0.24	0.16		3253.32	0.16	0.18895
3255.25	0.35697	0.24		3255.25	0.24	0.15		3255.25	0.15	0.18294
3257.18	0.35221	0.24		3257.18	0.24	0.15		3257.18	0.15	0.17694
3259.1	0.34851	0.23		3259.1	0.23	0.15		3259.1	0.15	0.17458
3261.03	0.34587	0.23		3261.03	0.23	0.15		3261.03	0.15	0.17516
3262.96	0.34537	0.23		3262.96	0.23	0.15		3262.96	0.15	0.1772
3264.89	0.34434	0.22		3264.89	0.22	0.15		3264.89	0.15	0.17411
3266.82	0.3433	0.22		3266.82	0.22	0.14		3266.82	0.14	0.16884
3268.75	0.34227	0.22		3268.75	0.22	0.14		3268.75	0.14	0.16649
3270.67	0.34016	0.21		3270.67	0.21	0.14		3270.67	0.14	0.16852
3272.6	0.33806	0.21		3272.6	0.21	0.14		3272.6	0.14	0.1691
3274.53	0.3349	0.21		3274.53	0.21	0.13		3274.53	0.13	0.16455
3276.46	0.33226	0.2		3276.46	0.2	0.13		3276.46	0.13	0.15855
3278.39	0.32963	0.2		3278.39	0.2	0.13		3278.39	0.13	0.154
3280.32	0.327	0.2		3280.32	0.2	0.12		3280.32	0.12	0.15165
3282.25	0.32437	0.19		3282.25	0.19	0.12		3282.25	0.12	0.14638
3284.17	0.32173	0.19		3284.17	0.19	0.12		3284.17	0.12	0.13963
3286.1	0.31803	0.19		3286.1	0.19	0.12		3286.1	0.12	0.13655
3288.03	0.31487	0.19		3288.03	0.19	0.12		3288.03	0.12	0.13786
3289.96	0.3133	0.18		3289.96	0.18	0.12		3289.96	0.12	0.1399
3291.89	0.31174	0.18		3291.89	0.18	0.11		3291.89	0.11	0.13682
3293.82	0.30751	0.18		3293.82	0.18	0.11		3293.82	0.11	0.13081
3295.74	0.30221	0.17		3295.74	0.17	0.11		3295.74	0.11	0.12406
3297.67	0.29745	0.17		3297.67	0.17	0.1		3297.67	0.1	0.11806
3299.6	0.29535	0.16		3299.6	0.16	0.1		3299.6	0.1	0.11205
3301.53	0.29272	0.16		3301.53	0.16	0.1		3301.53	0.1	0.10824
3303.46	0.28849	0.16		3303.46	0.16	0.09		3303.46	0.09	0.10735
3305.39	0.28319	0.16		3305.39	0.16	0.09		3305.39	0.09	0.10646
3307.32	0.27896	0.15		3307.32	0.15	0.09		3307.32	0.09	0.10411
3309.24	0.27686	0.15		3309.24	0.15	0.08		3309.24	0.08	0.10176
3311.17	0.27529	0.15		3311.17	0.15	0.08		3311.17	0.08	0.10087
3313.1	0.27319	0.14		3313.1	0.14	0.08		3313.1	0.08	0.09998
3315.03	0.27003	0.14		3315.03	0.14	0.08		3315.03	0.08	0.09617
3316.96	0.2658	0.13		3316.96	0.13	0.08		3316.96	0.08	0.08943
3318.89	0.26104	0.13		3318.89	0.13	0.07		3318.89	0.07	0.08416
3320.81	0.25627	0.13		3320.81	0.13	0.07		3320.81	0.07	0.08107
3322.74	0.25151	0.12		3322.74	0.12	0.07		3322.74	0.07	0.08018
3324.67	0.24622	0.12		3324.67	0.12	0.06		3324.67	0.06	0.07783
3326.6	0.24146	0.12		3326.6	0.12	0.06		3326.6	0.06	0.07402
3328.53	0.23723	0.11		3328.53	0.11	0.06		3328.53	0.06	0.06948
3330.46	0.233	0.11		3330.46	0.11	0.06		3330.46	0.06	0.06566
3332.39	0.22877	0.11		3332.39	0.11	0.06		3332.39	0.06	0.06404
3334.31	0.22294	0.1		3334.31	0.1	0.05		3334.31	0.05	0.06388
3336.24	0.21658	0.1		3336.24	0.1	0.05		3336.24	0.05	0.06226
3338.17	0.21075	0.1		3338.17	0.1	0.05		3338.17	0.05	0.05772
3340.1	0.20599	0.09		3340.1	0.09	0.04		3340.1	0.04	0.05098
3342.03	0.2023	0.09		3342.03	0.09	0.04		3342.03	0.04	0.04644
3343.96	0.19913	0.09		3343.96	0.09	0.04		3343.96	0.04	0.04555
3345.88	0.1949	0.08		3345.88	0.08	0.04		3345.88	0.04	0.04246
3347.81	0.1896	0.08		3347.81	0.08	0.03		3347.81	0.03	0.03938
3349.74	0.18378	0.08		3349.74	0.08	0.03		3349.74	0.03	0.03776
3351.67	0.17795	0.07		3351.67	0.07	0.03		3351.67	0.03	0.03834
3353.6	0.17213	0.07		3353.6	0.07	0.03		3353.6	0.03	0.03526
3355.53	0.16577	0.07		3355.53	0.07	0.03		3355.53	0.03	0.03071
3357.46	0.15994	0.06		3357.46	0.06	0.03		3357.46	0.03	0.02836
3359.38	0.15624	0.06		3359.38	0.06	0.03		3359.38	0.03	0.02747
3361.31	0.15308	0.06		3361.31	0.06	0.02		3361.31	0.02	0.02366
3363.24	0.14831	0.05		3363.24	0.05	0.02		3363.24	0.02	0.01911
3365.17	0.14142	0.05		3365.17	0.05	0.02		3365.17	0.02	0.01969
3367.1	0.13453	0.05		3367.1	0.05	0.02		3367.1	0.02	0.02319
3369.03	0.12924	0.05		3369.03	0.05	0.02		3369.03	0.02	0.02304
3370.95	0.12554	0.04		3370.95	0.04	0.02		3370.95	0.02	0.01702
3372.88	0.12131	0.04		3372.88	0.04	0.01		3372.88	0.01	0.01029
3374.81	0.11655	0.04		3374.81	0.04	0.01		3374.81	0.01	0.00794
3376.74	0.11019	0.04		3376.74	0.04	0.01		3376.74	0.01	0.00778
3378.67	0.10383	0.03		3378.67	0.03	0.01		3378.67	0.01	0.0047
3380.6	0.09907	0.03		3380.6	0.03	0.01		3380.6	0.01	0.000886611
3382.53	0.09591	0.03		3382.53	0.03	0.01		3382.53	0.01	0
3384.45	0.09167	0.03		3384.45	0.03	0.01		3384.45	0.01	0.00203
3386.38	0.08744	0.03		3386.38	0.03	0.01		3386.38	0.01	0.00188
3388.31	0.08375	0.02		3388.31	0.02	0.01		3388.31	0.01	0.000991219
3390.24	0.08005	0.02		3390.24	0.02	0		3390.24	0	0.0023
3392.17	0.07529	0.02		3392.17	0.02	0		3392.17	0	0.00434
3394.1	0.07	0.02		3394.1	0.02	0		3394.1	0	0.00492
3396.03	0.0663	0.02		3396.03	0.02	0		3396.03	0	0.00549
3397.95	0.0626	0.02		3397.95	0.02	0.01		3397.95	0.01	0.00679
3399.88	0.05837	0.01		3399.88	0.01	0.01		3399.88	0.01	0.00737
3401.81	0.05414	0.01		3401.81	0.01	0		3401.81	0	0.00648
3403.74	0.05151	0.01		3403.74	0.01	0		3403.74	0	0.00633
3405.67	0.04941	0.01		3405.67	0.01	0		3405.67	0	0.0091
3407.6	0.04624	0.01		3407.6	0.01	0		3407.6	0	0.0126
3409.52	0.04148	0.01		3409.52	0.01	0		3409.52	0	0.01171
3411.45	0.03672	0.01		3411.45	0.01	0		3411.45	0	0.00863
3413.38	0.03355	0		3413.38	0	0		3413.38	0	0.00628
3415.31	0.03039	0		3415.31	0	0		3415.31	0	0.00685
3417.24	0.02669	0		3417.24	0	0		3417.24	0	0.00743
3419.17	0.02299	0		3419.17	0	0		3419.17	0	0.00727
3421.1	0.02089	0		3421.1	0	0.01		3421.1	0.01	0.00639
3423.02	0.02145	0		3423.02	0	0.01		3423.02	0.01	0.00696
3424.95	0.02255	0		3424.95	0	0.01		3424.95	0.01	0.00827
3426.88	0.02204	0		3426.88	0	0.01		3426.88	0.01	0.00957
3428.81	0.01994	0.01		3428.81	0.01	0.01		3428.81	0.01	0.01308
3430.74	0.01838	0		3430.74	0	0.01		3430.74	0.01	0.01804
3432.67	0.01734	0		3432.67	0	0.01		3432.67	0.01	0.02301
3434.59	0.01524	0.01		3434.59	0.01	0.01		3434.59	0.01	0.02577
3436.52	0.01154	0.01		3436.52	0.01	0.01		3436.52	0.01	0.02415
3438.45	0.00731	0.01		3438.45	0.01	0.02		3438.45	0.02	0.01741
3440.38	0.00574	0		3440.38	0	0.02		3440.38	0.02	0.01214
3442.31	0.00524	0.01		3442.31	0.01	0.02		3442.31	0.02	0.01345
3444.24	0.0042	0.01		3444.24	0.01	0.02		3444.24	0.02	0.01841
3446.17	0.00157	0		3446.17	0	0.02		3446.17	0.02	0.02192
3448.09	0	0		3448.09	0	0.02		3448.09	0.02	0.02498
3450.02	0.000561917	0		3450.02	0	0.02		3450.02	0.02	0.0297
3451.95	0.00219	0		3451.95	0	0.02		3451.95	0.02	0.03443
3453.88	0.00381	0		3453.88	0	0.02		3453.88	0.02	0.03769
3455.81	0.00491	0.01		3455.81	0.01	0.03		3455.81	0.03	0.04022
3457.74	0.00654	0.01		3457.74	0.01	0.02		3457.74	0.02	0.04349
3459.66	0.00603	0.01		3459.66	0.01	0.02		3459.66	0.02	0.04455
3461.59	0.00446	0.01		3461.59	0.01	0.03		3461.59	0.03	0.04488
3463.52	0.00502	0.01		3463.52	0.01	0.03		3463.52	0.03	0.04742
3465.45	0.00984	0.01		3465.45	0.01	0.03		3465.45	0.03	0.05287
3467.38	0.01413	0.01		3467.38	0.01	0.03		3467.38	0.03	0.0598
3469.31	0.01522	0.01		3469.31	0.01	0.04		3469.31	0.04	0.06452
3471.24	0.01419	0.01		3471.24	0.01	0.04		3471.24	0.04	0.06559
3473.16	0.01475	0.02		3473.16	0.02	0.04		3473.16	0.04	0.06665
3475.09	0.01637	0.02		3475.09	0.02	0.04		3475.09	0.04	0.06991
3477.02	0.018	0.02		3477.02	0.02	0.05		3477.02	0.05	0.07464
3478.95	0.0175	0.02		3478.95	0.02	0.05		3478.95	0.05	0.07717
3480.88	0.01699	0.02		3480.88	0.02	0.05		3480.88	0.05	0.07751
3482.81	0.01756	0.02		3482.81	0.02	0.05		3482.81	0.05	0.08077
3484.73	0.02024	0.03		3484.73	0.03	0.05		3484.73	0.05	0.08476
3486.66	0.02293	0.03		3486.66	0.03	0.05		3486.66	0.05	0.08729
3488.59	0.02669	0.03		3488.59	0.03	0.06		3488.59	0.06	0.08982
3490.52	0.02991	0.03		3490.52	0.03	0.06		3490.52	0.06	0.09528
3492.45	0.03207	0.03		3492.45	0.03	0.06		3492.45	0.06	0.10367
3494.38	0.03263	0.04		3494.38	0.04	0.06		3494.38	0.06	0.11132
3496.31	0.03319	0.04		3496.31	0.04	0.07		3496.31	0.07	0.11604
3498.23	0.03588	0.04		3498.23	0.04	0.07		3498.23	0.07	0.11784
3500.16	0.04123	0.04		3500.16	0.04	0.07		3500.16	0.07	0.1211
3502.09	0.04658	0.04		3502.09	0.04	0.07		3502.09	0.07	0.12656
3504.02	0.04928	0.04		3504.02	0.04	0.08		3504.02	0.08	0.12982
3505.95	0.04984	0.05		3505.95	0.05	0.08		3505.95	0.08	0.12723
3507.88	0.0504	0.05		3507.88	0.05	0.08		3507.88	0.08	0.1283
3509.8	0.05309	0.05		3509.8	0.05	0.08		3509.8	0.08	0.14253
3511.73	0.05737	0.05		3511.73	0.05	0.08		3511.73	0.08	0.16042
3513.66	0.06166	0.06		3513.66	0.06	0.09		3513.66	0.09	0.16808
3515.59	0.06648	0.06		3515.59	0.06	0.09		3515.59	0.09	0.16622
3517.52	0.0713	0.06		3517.52	0.06	0.1		3517.52	0.1	0.16436
3519.45	0.07665	0.07		3519.45	0.07	0.1		3519.45	0.1	0.16543
3521.38	0.08201	0.07		3521.38	0.07	0.1		3521.38	0.1	0.16577
3523.3	0.08629	0.07		3523.3	0.07	0.1		3523.3	0.1	0.1661
3525.23	0.08845	0.07		3525.23	0.07	0.11		3525.23	0.11	0.17082
3527.16	0.09114	0.08		3527.16	0.08	0.11		3527.16	0.11	0.18067
3529.09	0.09596	0.08		3529.09	0.08	0.12		3529.09	0.12	0.19052
3531.02	0.09972	0.09		3531.02	0.09	0.12		3531.02	0.12	0.19671
3532.95	0.10134	0.09		3532.95	0.09	0.12		3532.95	0.12	0.19997
3534.87	0.1035	0.09		3534.87	0.09	0.13		3534.87	0.13	0.20396
3536.8	0.10832	0.09		3536.8	0.09	0.13		3536.8	0.13	0.21307
3538.73	0.11314	0.1		3538.73	0.1	0.13		3538.73	0.13	0.22146
3540.66	0.11583	0.1		3540.66	0.1	0.14		3540.66	0.14	0.22179
3542.59	0.11958	0.11		3542.59	0.11	0.14		3542.59	0.14	0.21628
3544.52	0.126	0.11		3544.52	0.11	0.14		3544.52	0.14	0.21588
3546.45	0.13135	0.11		3546.45	0.11	0.15		3546.45	0.15	0.22427
3548.37	0.13297	0.12		3548.37	0.12	0.15		3548.37	0.15	0.23411
3550.3	0.133	0.12		3550.3	0.12	0.15		3550.3	0.15	0.2403
3552.23	0.13729	0.12		3552.23	0.12	0.16		3552.23	0.16	0.24795
3554.16	0.14531	0.13		3554.16	0.13	0.16		3554.16	0.16	0.2578
3556.09	0.15332	0.13		3556.09	0.13	0.17		3556.09	0.17	0.2596
3558.02	0.16027	0.14		3558.02	0.14	0.17		3558.02	0.17	0.25628
3559.94	0.16562	0.14		3559.94	0.14	0.18		3559.94	0.18	0.25221
3561.87	0.16671	0.15		3561.87	0.15	0.18		3561.87	0.18	0.25036
3563.8	0.16514	0.15		3563.8	0.15	0.19		3563.8	0.19	0.25069
3565.73	0.1689	0.16		3565.73	0.16	0.19		3565.73	0.19	0.25688
3567.66	0.18117	0.16		3567.66	0.16	0.2		3567.66	0.2	0.27258
3569.59	0.19078	0.16		3569.59	0.16	0.2		3569.59	0.2	0.28463
3571.52	0.1956	0.17		3571.52	0.17	0.2		3571.52	0.2	0.28862
3573.44	0.20095	0.17		3573.44	0.17	0.21		3573.44	0.21	0.29114
3575.37	0.2079	0.18		3575.37	0.18	0.21		3575.37	0.21	0.29587
3577.3	0.21698	0.18		3577.3	0.18	0.22		3577.3	0.22	0.30352
3579.23	0.22553	0.19		3579.23	0.19	0.22		3579.23	0.22	0.30898
3581.16	0.23088	0.19		3581.16	0.19	0.22		3581.16	0.22	0.30932
3583.09	0.2325	0.2		3583.09	0.2	0.23		3583.09	0.23	0.30161
3585.01	0.23572	0.2		3585.01	0.2	0.23		3585.01	0.23	0.29535
3586.94	0.24693	0.21		3586.94	0.21	0.24		3586.94	0.24	0.3052
3588.87	0.25654	0.21		3588.87	0.21	0.24		3588.87	0.24	0.32748
3590.8	0.25817	0.22		3590.8	0.22	0.24		3590.8	0.24	0.34172
3592.73	0.25979	0.22		3592.73	0.22	0.25		3592.73	0.25	0.34718
3594.66	0.26674	0.23		3594.66	0.23	0.26		3594.66	0.26	0.34971
3596.59	0.27529	0.24		3596.59	0.24	0.26		3596.59	0.26	0.35078
3598.51	0.28223	0.24		3598.51	0.24	0.26		3598.51	0.26	0.35184
3600.44	0.28865	0.25		3600.44	0.25	0.27		3600.44	0.27	0.35583
3602.37	0.29347	0.25		3602.37	0.25	0.27		3602.37	0.27	0.35983
3604.3	0.29723	0.25		3604.3	0.25	0.28		3604.3	0.28	0.35724
3606.23	0.30205	0.26		3606.23	0.26	0.28		3606.23	0.28	0.35538
3608.16	0.30953	0.27		3608.16	0.27	0.29		3608.16	0.29	0.3623
3610.08	0.31701	0.27		3610.08	0.27	0.29		3610.08	0.29	0.3758
3612.01	0.32236	0.28		3612.01	0.28	0.29		3612.01	0.29	0.38199
3613.94	0.32718	0.28		3613.94	0.28	0.3		3613.94	0.3	0.37647
3615.87	0.3336	0.29		3615.87	0.29	0.31		3615.87	0.31	0.37023
3617.8	0.34214	0.29		3617.8	0.29	0.31		3617.8	0.31	0.37349
3619.73	0.35388	0.3		3619.73	0.3	0.31		3619.73	0.31	0.38992
3621.66	0.36083	0.3		3621.66	0.3	0.32		3621.66	0.32	0.40196
3623.58	0.36086	0.31		3623.58	0.31	0.32		3623.58	0.32	0.3979
3625.51	0.35876	0.32		3625.51	0.32	0.33		3625.51	0.33	0.38727
3627.44	0.36305	0.32		3627.44	0.32	0.33		3627.44	0.33	0.38541
3629.37	0.37638	0.33		3629.37	0.33	0.33		3629.37	0.33	0.40404
3631.3	0.38866	0.33		3631.3	0.33	0.34		3631.3	0.34	0.41827
3633.23	0.39667	0.34		3633.23	0.34	0.34		3633.23	0.34	0.41934
3635.15	0.40415	0.35		3635.15	0.35	0.34		3635.15	0.34	0.41674
3637.08	0.4095	0.35		3637.08	0.35	0.34		3637.08	0.34	0.41708
3639.01	0.41272	0.35		3639.01	0.35	0.34		3639.01	0.34	0.42181
3640.94	0.41328	0.36		3640.94	0.36	0.34		3640.94	0.34	0.42361
3642.87	0.41012	0.37		3642.87	0.37	0.35		3642.87	0.35	0.41736
3644.8	0.4027	0.37		3644.8	0.37	0.36		3644.8	0.36	0.4038
3646.73	0.399	0.38		3646.73	0.38	0.36		3646.73	0.36	0.39609
3648.65	0.41766	0.39		3648.65	0.39	0.36		3648.65	0.36	0.41763
3650.58	0.4443	0.39		3650.58	0.39	0.36		3650.58	0.36	0.44504
3652.51	0.45444	0.4		3652.51	0.4	0.37		3652.51	0.37	0.44684
3654.44	0.4566	0.4		3654.44	0.4	0.37		3654.44	0.37	0.44132
3656.37	0.46036	0.41		3656.37	0.41	0.38		3656.37	0.38	0.44385
3658.3	0.46624	0.41		3658.3	0.41	0.38		3658.3	0.38	0.4559
3660.22	0.47106	0.42		3660.22	0.42	0.39		3660.22	0.39	0.46573
3662.15	0.47428	0.42		3662.15	0.42	0.39		3662.15	0.39	0.46827
3664.08	0.47378	0.43		3664.08	0.43	0.39		3664.08	0.39	0.46202
3666.01	0.47328	0.43		3666.01	0.43	0.39		3666.01	0.39	0.45212
3667.94	0.47756	0.44		3667.94	0.44	0.39		3667.94	0.39	0.44441
3669.87	0.48718	0.44		3669.87	0.44	0.39		3669.87	0.39	0.44548
3671.8	0.49572	0.45		3671.8	0.45	0.39		3671.8	0.39	0.44947
3673.72	0.50213	0.45		3673.72	0.45	0.39		3673.72	0.39	0.45126
3675.65	0.50855	0.45		3675.65	0.45	0.39		3675.65	0.39	0.45745
3677.58	0.51071	0.46		3677.58	0.46	0.39		3677.58	0.39	0.46657
3679.51	0.50967	0.46		3679.51	0.46	0.4		3679.51	0.4	0.47129
3681.44	0.50917	0.47		3681.44	0.47	0.4		3681.44	0.4	0.47017
3683.37	0.50867	0.47		3683.37	0.47	0.4		3683.37	0.4	0.46758
3685.3	0.50604	0.48		3685.3	0.48	0.4		3685.3	0.4	0.46206
3687.22	0.5034	0.48		3687.22	0.48	0.4		3687.22	0.4	0.45508
3689.15	0.50875	0.48		3689.15	0.48	0.4		3689.15	0.4	0.45761
3691.08	0.5189	0.48		3691.08	0.48	0.4		3691.08	0.4	0.47477
3693.01	0.52212	0.49		3693.01	0.49	0.41		3693.01	0.41	0.48681
3694.94	0.52268	0.49		3694.94	0.49	0.41		3694.94	0.41	0.48715
3696.87	0.52271	0.5		3696.87	0.5	0.41		3696.87	0.41	0.48383
3698.79	0.5238	0.5		3698.79	0.5	0.41		3698.79	0.41	0.48416
3700.72	0.52809	0.5		3700.72	0.5	0.41		3700.72	0.41	0.49035
3702.65	0.53397	0.5		3702.65	0.5	0.41		3702.65	0.41	0.49288
3704.58	0.53347	0.5		3704.58	0.5	0.41		3704.58	0.41	0.48737
3706.51	0.52605	0.5		3706.51	0.5	0.41		3706.51	0.41	0.47892
3708.44	0.51969	0.51		3708.44	0.51	0.41		3708.44	0.41	0.47268
3710.37	0.52185	0.51		3710.37	0.51	0.41		3710.37	0.41	0.47375
3712.29	0.52666	0.51		3712.29	0.51	0.41		3712.29	0.41	0.4792
3714.22	0.52669	0.51		3714.22	0.51	0.41		3714.22	0.41	0.47953
3716.15	0.52779	0.51		3716.15	0.51	0.42		3716.15	0.42	0.47694
3718.08	0.53207	0.51		3718.08	0.51	0.42		3718.08	0.42	0.47655
3720.01	0.53636	0.51		3720.01	0.51	0.42		3720.01	0.42	0.48055
3721.94	0.53959	0.52		3721.94	0.52	0.42		3721.94	0.42	0.48527
3723.86	0.54387	0.52		3723.86	0.52	0.43		3723.86	0.43	0.48487
3725.79	0.54603	0.52		3725.79	0.52	0.42		3725.79	0.42	0.48009
3727.72	0.54393	0.52		3727.72	0.52	0.42		3727.72	0.42	0.47164
3729.65	0.53757	0.52		3729.65	0.52	0.42		3729.65	0.42	0.45881
3731.58	0.53121	0.52		3731.58	0.52	0.42		3731.58	0.42	0.44379
3733.51	0.53018	0.52		3733.51	0.52	0.42		3733.51	0.42	0.4412
3735.44	0.53819	0.52		3735.44	0.52	0.42		3735.44	0.42	0.46129
3737.36	0.54247	0.52		3737.36	0.52	0.42		3737.36	0.42	0.47625
3739.29	0.53665	0.52		3739.29	0.52	0.42		3739.29	0.42	0.47585
3741.22	0.53082	0.52		3741.22	0.52	0.43		3741.22	0.43	0.474
3743.15	0.53511	0.52		3743.15	0.52	0.42		3743.15	0.42	0.47507
3745.08	0.54525	0.52		3745.08	0.52	0.42		3745.08	0.42	0.46443
3747.01	0.54635	0.52		3747.01	0.52	0.41		3747.01	0.41	0.44282
3748.93	0.54371	0.53		3748.93	0.53	0.42		3748.93	0.42	0.43583
3750.86	0.55226	0.52		3750.86	0.52	0.42		3750.86	0.42	0.46251
3752.79	0.5608	0.52		3752.79	0.52	0.41		3752.79	0.41	0.48772
3754.72	0.55764	0.52		3754.72	0.52	0.41		3754.72	0.41	0.48659
3756.65	0.54862	0.52		3756.65	0.52	0.41		3756.65	0.41	0.47596
3758.58	0.54226	0.52		3758.58	0.52	0.41		3758.58	0.41	0.47264
3760.51	0.54016	0.52		3760.51	0.52	0.41		3760.51	0.41	0.4759
3762.43	0.53965	0.53		3762.43	0.53	0.41		3762.43	0.41	0.47696
3764.36	0.54075	0.53		3764.36	0.53	0.41		3764.36	0.41	0.47364
3766.29	0.54504	0.53		3766.29	0.53	0.41		3766.29	0.41	0.47105
3768.22	0.55092	0.53		3768.22	0.53	0.41		3768.22	0.41	0.47651
3770.15	0.55255	0.53		3770.15	0.53	0.42		3770.15	0.42	0.48562
3772.08	0.55045	0.53		3772.08	0.53	0.42		3772.08	0.42	0.48927
3774	0.55047	0.53		3774	0.53	0.42		3774	0.42	0.48697
3775.93	0.55369	0.53		3775.93	0.53	0.42		3775.93	0.42	0.48542
3777.86	0.55692	0.53		3777.86	0.53	0.42		3777.86	0.42	0.48679
3779.79	0.55588	0.53		3779.79	0.53	0.42		3779.79	0.42	0.48816
3781.72	0.55325	0.53		3781.72	0.53	0.41		3781.72	0.41	0.48441
3783.65	0.55435	0.53		3783.65	0.53	0.41		3783.65	0.41	0.47992
3785.58	0.5581	0.53		3785.58	0.53	0.41		3785.58	0.41	0.48056
3787.5	0.55972	0.53		3787.5	0.53	0.41		3787.5	0.41	0.48339
3789.43	0.55656	0.53		3789.43	0.53	0.41		3789.43	0.41	0.48476
3791.36	0.55233	0.53		3791.36	0.53	0.41		3791.36	0.41	0.48832
3793.29	0.5497	0.53		3793.29	0.53	0.41		3793.29	0.41	0.49042
3795.22	0.54919	0.53		3795.22	0.53	0.41		3795.22	0.41	0.48375
3797.15	0.54922	0.53		3797.15	0.53	0.41		3797.15	0.41	0.46976
3799.07	0.55031	0.53		3799.07	0.53	0.41		3799.07	0.41	0.46307
3801	0.55034	0.53		3801	0.53	0.41		3801	0.41	0.46956
3802.93	0.54824	0.53		3802.93	0.53	0.4		3802.93	0.4	0.47605
3804.86	0.54614	0.53		3804.86	0.53	0.4		3804.86	0.4	0.47303
3806.79	0.54937	0.53		3806.79	0.53	0.4		3806.79	0.4	0.47075
3808.72	0.55525	0.53		3808.72	0.53	0.4		3808.72	0.4	0.47139
3810.65	0.55475	0.53		3810.65	0.53	0.4		3810.65	0.4	0.46764
3812.57	0.54892	0.53		3812.57	0.53	0.4		3812.57	0.4	0.45876
3814.5	0.54575	0.53		3814.5	0.53	0.4		3814.5	0.4	0.44842
3816.43	0.55057	0.53		3816.43	0.53	0.4		3816.43	0.4	0.44467
3818.36	0.55699	0.53		3818.36	0.53	0.4		3818.36	0.4	0.44824
3820.29	0.55649	0.53		3820.29	0.53	0.4		3820.29	0.4	0.45546
3822.22	0.55439	0.53		3822.22	0.53	0.4		3822.22	0.4	0.46488
3824.14	0.55548	0.53		3824.14	0.53	0.4		3824.14	0.4	0.46916
3826.07	0.55604	0.53		3826.07	0.53	0.41		3826.07	0.41	0.46761
3828	0.55554	0.53		3828	0.53	0.41		3828	0.41	0.4624
3829.93	0.55557	0.53		3829.93	0.53	0.41		3829.93	0.41	0.46011
3831.86	0.5556	0.53		3831.86	0.53	0.41		3831.86	0.41	0.46148
3833.79	0.5535	0.53		3833.79	0.53	0.41		3833.79	0.41	0.45992
3835.72	0.55086	0.54		3835.72	0.54	0.41		3835.72	0.41	0.45324
3837.64	0.55302	0.53		3837.64	0.53	0.41		3837.64	0.41	0.44802
3839.57	0.5589	0.53		3839.57	0.53	0.41		3839.57	0.41	0.44866
3841.5	0.56425	0.53		3841.5	0.53	0.4		3841.5	0.4	0.45369
3843.43	0.56695	0.53		3843.43	0.53	0.4		3843.43	0.4	0.45799
3845.36	0.56485	0.53		3845.36	0.53	0.4		3845.36	0.4	0.46009
3847.29	0.55955	0.53		3847.29	0.53	0.4		3847.29	0.4	0.45341
3849.21	0.55745	0.54		3849.21	0.54	0.4		3849.21	0.4	0.43795
3851.14	0.56866	0.54		3851.14	0.54	0.4		3851.14	0.4	0.42103
3853.07	0.59104	0.54		3853.07	0.54	0.4		3853.07	0.4	0.42752
3855	0.5916	0.53		3855	0.53	0.39		3855	0.39	0.45011
3856.93	0.5746	0.53		3856.93	0.53	0.39		3856.93	0.39	0.45221
3858.86	0.56026	0.53		3858.86	0.53	0.4		3858.86	0.4	0.44041
3860.79	0.5539	0.53		3860.79	0.53	0.4		3860.79	0.4	0.42788
3862.71	0.55499	0.53		3862.71	0.53	0.4		3862.71	0.4	0.4212
3864.64	0.55874	0.53		3864.64	0.53	0.4		3864.64	0.4	0.41964
3866.57	0.5609	0.53		3866.57	0.53	0.4		3866.57	0.4	0.41955
3868.5	0.56466	0.54		3868.5	0.54	0.4		3868.5	0.4	0.42458
3870.43	0.57054	0.54		3870.43	0.54	0.4		3870.43	0.4	0.43985
3872.36	0.57217	0.53		3872.36	0.53	0.39		3872.36	0.39	0.45073
3874.28	0.56527	0.53		3874.28	0.53	0.39		3874.28	0.39	0.44843
3876.21	0.55785	0.53		3876.21	0.53	0.39		3876.21	0.39	0.44175
3878.14	0.55735	0.53		3878.14	0.53	0.39		3878.14	0.39	0.438
3880.07	0.56057	0.53		3880.07	0.53	0.4		3880.07	0.4	0.43645
3882	0.56113	0.53		3882	0.53	0.4		3882	0.4	0.43709
3883.93	0.55957	0.53		3883.93	0.53	0.4		3883.93	0.4	0.43846
3885.86	0.5596	0.53		3885.86	0.53	0.39		3885.86	0.39	0.44129
3887.78	0.56175	0.54		3887.78	0.54	0.39		3887.78	0.39	0.44192
3889.71	0.56178	0.54		3889.71	0.54	0.39		3889.71	0.39	0.44329
3891.64	0.55915	0.53		3891.64	0.53	0.39		3891.64	0.39	0.44905
3893.57	0.55598	0.53		3893.57	0.53	0.39		3893.57	0.39	0.45261
3895.5	0.55441	0.53		3895.5	0.53	0.39		3895.5	0.39	0.44813
3897.43	0.55498	0.54		3897.43	0.54	0.39		3897.43	0.39	0.43999
3899.35	0.55766	0.54		3899.35	0.54	0.39		3899.35	0.39	0.43258
3901.28	0.56089	0.53		3901.28	0.53	0.39		3901.28	0.39	0.42883
3903.21	0.56251	0.53		3903.21	0.53	0.39		3903.21	0.39	0.4302
3905.14	0.56414	0.53		3905.14	0.53	0.38		3905.14	0.38	0.43888
3907.07	0.56577	0.53		3907.07	0.53	0.38		3907.07	0.38	0.45196
3909	0.5642	0.53		3909	0.53	0.38		3909	0.38	0.46137
3910.93	0.55997	0.53		3910.93	0.53	0.38		3910.93	0.38	0.46055
3912.85	0.5552	0.53		3912.85	0.53	0.38		3912.85	0.38	0.44874
3914.78	0.55097	0.53		3914.78	0.53	0.38		3914.78	0.38	0.43548
3916.71	0.54887	0.53		3916.71	0.53	0.38		3916.71	0.38	0.43247
3918.64	0.54997	0.53		3918.64	0.53	0.39		3918.64	0.39	0.43969
3920.57	0.55372	0.53		3920.57	0.53	0.39		3920.57	0.39	0.44545
3922.5	0.55854	0.53		3922.5	0.53	0.39		3922.5	0.39	0.44462
3924.42	0.56176	0.53		3924.42	0.53	0.39		3924.42	0.39	0.44086
3926.35	0.56073	0.53		3926.35	0.53	0.38		3926.35	0.38	0.43565
3928.28	0.55809	0.53		3928.28	0.53	0.38		3928.28	0.38	0.43044
3930.21	0.55866	0.53		3930.21	0.53	0.38		3930.21	0.38	0.43034
3932.14	0.56294	0.53		3932.14	0.53	0.38		3932.14	0.38	0.43757
3934.07	0.56457	0.52		3934.07	0.52	0.38		3934.07	0.38	0.44259
3936	0.56141	0.52		3936	0.52	0.38		3936	0.38	0.44031
3937.92	0.5593	0.53		3937.92	0.53	0.38		3937.92	0.38	0.43582
3939.85	0.55986	0.53		3939.85	0.53	0.38		3939.85	0.38	0.43719
3941.78	0.56096	0.53		3941.78	0.53	0.38		3941.78	0.38	0.44222
3943.71	0.56152	0.53		3943.71	0.53	0.38		3943.71	0.38	0.44651
3945.64	0.56261	0.53		3945.64	0.53	0.38		3945.64	0.38	0.44642
3947.57	0.56584	0.53		3947.57	0.53	0.38		3947.57	0.38	0.44486
3949.5	0.56587	0.52		3949.5	0.52	0.38		3949.5	0.38	0.44111
3951.42	0.5627	0.52		3951.42	0.52	0.38		3951.42	0.38	0.43589
3953.35	0.56007	0.52		3953.35	0.52	0.38		3953.35	0.38	0.42995
3955.28	0.56116	0.52		3955.28	0.52	0.38		3955.28	0.38	0.42693
3957.21	0.56225	0.52		3957.21	0.52	0.37		3957.21	0.37	0.42683
3959.14	0.56175	0.52		3959.14	0.52	0.37		3959.14	0.37	0.42747
3961.07	0.56178	0.52		3961.07	0.52	0.37		3961.07	0.37	0.42884
3962.99	0.5634	0.52		3962.99	0.52	0.37		3962.99	0.37	0.43459
3964.92	0.56343	0.52		3964.92	0.52	0.37		3964.92	0.37	0.44182
3966.85	0.5608	0.52		3966.85	0.52	0.37		3966.85	0.37	0.44319
3968.78	0.55923	0.52		3968.78	0.52	0.37		3968.78	0.37	0.43724
3970.71	0.55873	0.52		3970.71	0.52	0.37		3970.71	0.37	0.4291
3972.64	0.55769	0.52		3972.64	0.52	0.37		3972.64	0.37	0.42608
3974.57	0.55666	0.52		3974.57	0.52	0.37		3974.57	0.37	0.42672
3976.49	0.55881	0.52		3976.49	0.52	0.37		3976.49	0.37	0.42808
3978.42	0.56257	0.52		3978.42	0.52	0.37		3978.42	0.37	0.42872
3980.35	0.56313	0.52		3980.35	0.52	0.37		3980.35	0.37	0.42936
3982.28	0.5605	0.52		3982.28	0.52	0.37		3982.28	0.37	0.42927
3984.21	0.56053	0.52		3984.21	0.52	0.37		3984.21	0.37	0.42844
3986.14	0.56215	0.52		3986.14	0.52	0.37		3986.14	0.37	0.42689
3988.06	0.56271	0.52		3988.06	0.52	0.36		3988.06	0.36	0.42898
3989.99	0.56168	0.52		3989.99	0.52	0.36		3989.99	0.36	0.43401
3991.92	0.55958	0.52		3991.92	0.52	0.36		3991.92	0.36	0.43758
3993.85	0.55854	0.52		3993.85	0.52	0.37		3993.85	0.37	0.43602
3995.78	0.55804	0.52		3995.78	0.52	0.37		3995.78	0.37	0.433
3997.71	0.55913	0.52		3997.71	0.52	0.37		3997.71	0.37	0.43364
3999.64	0.55863	0.52		3999.64	0.52	0.37		3999.64	0.37	0.43501

## Sheet: Fig S3
Fig. S3a
Measured Zeta-potential values (mV)
Medium	0 H			24 H			48 H
1 mM KCl	-38.37	-33.7	-35	-32.54	-35.6	-33.9	-38.37	-23.7	-39
DMEM	-24.75	-27.53	-14.69	-23.76	-21.3	-25.7	-27.75	-31.53	-24.69
DMEM + FBS	-12.38	-24.92	-17.72	-19.5	-21.4	-27.32	-19.38	-20.92	-27.72
40	-7.04436	11.6211	3	18.8536	16	3	100	56.083	3
Fig. S3b
Scattered particle counts (kcps)
Medium	0 H			24 H			48 H
1 mM KCl	106.2	111.6	102.4	99.43	125.84	109.55	100.43	116.98	104.75
DMEM	152.4	145	134	174.79	123.96	109.43	152.4	145	134
DMEM + FBS	178.6	199.3	133.4	175.07	184.23	208.23	188.67	159.85	167.98

## Sheet: Fig S4
Fig. S4b								Fig. S4c
ATP production (% vs time = 0)								ATP production (% vs time = 0)
Exposure time (min)	48h							CRE-UCNPs (ug/mL)	48h
0	122.4	89.2467	88.3533					0	103.571	102.512	93.9173
15	101.133	93.2652						25	98.9462	100.897	101.042	99.0672
30	95.3942	90.6317						50	85.6629	81.7263	71.3465	92.9452
45	94.5788	84.6965						100	65.8466	55.7133	65.2625	72.3788
								250	39.9539	41.4703	44.6202	38.7758
								500	39.546	36.1522	38.5633	39.8912
Fig. S4d
Cell number (Trypan Blue)
Concentration (ug/mL)	CRE-UCNPs			CRE-UCNPs + NIR
0	34380	32500	21875	25340	34700	29245
25	22750	22125	40375	29125	37500	21250
50	27000	19125	31000	31875	22000	20875
Fig. S4e
% cells (PI / Annexin V)
Concentration (ug/mL)	viable			early apoptotic			late apoptotic			necrotic
0	97.5477	97.4765	97.4824	1.25628	1.10154	1.18355	0.824121	0.781093	0.922768	0.371859	0.640897	0.411234
25	96.3933	96.8114	96.9616	1.60407	1.50988	1.43455	1.69373	1.48008	1.40466	0.308857	0.198669	0.199243
50	94.1672	93.3552	94.1124	2.0301	2.83646	2.58578	3.17885	3.24308	2.91397	0.623886	0.565308	0.387867
100	87.0206	88.3493	87.5124	5.15988	4.2466	4.38806	6.77358	6.71463	7.33333	1.04592	0.689448	0.766169
250	75.978	74.0837	71.503	8.04402	8.96676	10.3407	13.4867	14.0978	15.2705	2.49125	2.85169	2.88577
500	69.2998	65.5701	62.2693	12.4534	13.2602	13.3137	15.1033	17.22	18.982	3.14358	3.94964	5.435
Fig. S4f
% cells (PI / Annexin V)
Concentration (ug/mL)	viable			early apoptotic			late apoptotic			necrotic
0	94.7584	95.9372	94.7133	2.82548	1.76815	1.95767	1.89697	1.31122	1.91792	0.519169	0.983411	1.41111
25	94.106	94.1818	94.6358	3.61339	3.10239	3.0384	1.85606	2.41848	1.90024	0.424524	0.297353	0.425574
50	92.3887	92.8684	92.5922	4.17487	3.88724	4.02532	2.91453	2.62117	2.70003	0.521859	0.623145	0.682425
100	85.7115	84.3612	86.7673	8.06546	8.90283	7.78567	5.22344	5.56917	4.75627	0.999608	1.16678	0.690744
250	53.2438	61.0556		26.9971	23.6006		16.3029	12.9848		3.45611	2.35906
500	41.2164	52.1451	45.3818	44.521	18.4307	36.9759	12.1946	23.9345	15.0505	2.06792	5.4897	2.59181
Fig. S4g
ATP production (% vs time = 0)
Exposure time (min)	48h
0	84.0054	104.1	111.894
15	96.857	104.721	111.651
30	90.9644	98.1637
45	66.5441	86.0643	79.3074

## Sheet: Fig S5
Fig. S5b
Temperature increase (vs time = 0)
	Cells + Cre-UCNPs			Cells
Exposure time (min)	Mean	SD	n	Mean	SD	n
0	0	0.56235	17	0	0.562353	17
1	1.176	0.644	5	1.51	0.395	5
2	2.28	0.92	3	2.4575	0.4113	4
3	3.9875	0.98125	4	3.51667	0.4317	3
4	4.2333	0.631667	3	3.9	0.68	3
5	4.48666	0.5333	3	4.46	0.57	3
10	4.875	0.4475	4	4.81	0.35	3
15	5.04	0.32	5	5.5333	0.8617	3
Fig. S5e
% Co-localization of Hsp70 with cell nuclei
	NIR			CRE-UCNPs + NIR			CRE-UCNPs + NIR (with intervals)
Exposure time (min)	Mean	SD	n	Mean	SD	n	Mean	SD	n
0	0.312	0.061	6	0.319	0.094	4	0.319	0.094	4
5	0.348654	0.067	5	0.317	0.063	4	0.317	0.063	4
10	0.371	0.084	4	0.363	0.055	3	0.376	0.06	3
15	0.366	0.086	5	0.351	0.088	4	0.311	0.108	4
30	0.429	0.14	6	0.461	0.106	5	0.322	0.099	5

[truncated: 11 more sheets: Fig S6, Fig S7, Fig S8, Fig S9, Fig S10, Fig S11, Fig S12, Fig S14, Fig S17, Fig S18, Fig S19]
